# Supplementary material for: Crystal structure of sepaconitine, a C19-diterpenoid alkaloid from the roots of Aconitum sinomontanum Nakai
Source: Acta Crystallogr E Crystallogr Commun. 2015 Jul 8;71(Pt 8):o550–1. doi: 10.1107/S205698901501258X (PMC4571391; doi:10.1107/S205698901501258X)
Supplement: Supplementary file 1 [file e-71-0o550-sup1.cif]

##############################################################################
#                                                                            #
# This CIF contains the data in a paper accepted for publication in          #
# Acta Crystallographica Section E. It conforms to the requirements of       #
# Notes for Authors for Acta Crystallographica Section E, and has been       #
# peer reviewed under the auspices of the IUCr Commission on Journals.       #
#                                                                            #
# Full details of the Crystallographic Information File format               #
# are given in the paper "The Crystallographic Information File (CIF):       #
# a New Standard Archive File for Crystallography" by S. R. Hall, F. H.      #
# Allen and I. D. Brown [Acta Cryst. (1991), A47, 655-685].                  #
#                                                                            #
# The current version of the core CIF dictionary is obtainable from          #
# ftp://ftp.iucr.org/pub/cif_core.dic.                                       #
#                                                                            #
# Software is freely available for graphical display of the structure(s)     #
# in this CIF. For information consult the CIF software page                 #
# http://www.iucr.org/resources/cif/software.                                #
#                                                                            #
# This file may be used for bona fide research purposes within the           #
# scientific community so long as proper attribution is given to the journal # 
# article from which it was obtained.                                        #
#                                                                            #
##############################################################################
data_I
_database_code_depnum_ccdc_archive 'CCDC 1409635'
_audit_creation_method     SHELXL-97
_chemical_name_systematic
;
(1\a,14\a,16\b)-20-Ethyl-8,9,10-trihydroxy-1,14,16-trimethoxyaconitan-4-yl
2-aminobenzoate
;
_chemical_name_common
;
Sepaconitine
;
_chemical_formula_moiety     'C30 H42 N2 O8'
_chemical_formula_sum     'C30 H42 N2 O8'
_chemical_formula_iupac     'C30 H42 N2 O8'
_chemical_formula_weight     558.66
_chemical_melting_point     ?
_chemical_melting_point_gt     250
_chemical_melting_point_lt     252
_symmetry_cell_setting     orthorhombic
_symmetry_space_group_name_H-M     'P 21 21 21'
_symmetry_space_group_name_Hall     'P 2ac 2ab'
loop_
    _symmetry_equiv_pos_as_xyz
    'x, y, z'
    '-x+1/2, -y, z+1/2'
    'x+1/2, -y+1/2, -z'
    '-x, y+1/2, -z+1/2'
_cell_length_a     9.6917(5)
_cell_length_b     16.0510(7)
_cell_length_c     18.3549(7)
_cell_angle_alpha     90.00
_cell_angle_beta     90.00
_cell_angle_gamma     90.00
_cell_volume     2855.3(2)
_cell_formula_units_Z     4
_cell_measurement_reflns_used     2628
_cell_measurement_theta_min     3.66
_cell_measurement_theta_max     64.24
_cell_measurement_temperature     173(2)
_exptl_crystal_description     block
_exptl_crystal_colour     colorless
_exptl_crystal_size_max     0.32
_exptl_crystal_size_mid     0.32
_exptl_crystal_size_min     0.28
_exptl_crystal_density_diffrn     1.300
_exptl_crystal_density_meas     ?
_exptl_crystal_density_method     'not measured'
_exptl_crystal_F_000     1200
_exptl_absorpt_coefficient_mu     0.771
_exptl_absorpt_correction_type     multi-scan
_exptl_absorpt_process_details
;
(SADABS; Bruker, 2002)
;
_exptl_absorpt_correction_T_min     0.7905
_exptl_absorpt_correction_T_max     0.8131
_exptl_special_details     ?
_diffrn_ambient_temperature     173(2)
_diffrn_radiation_type     CuK\a
_diffrn_radiation_wavelength     1.54178
_diffrn_radiation_source     'fine-focus sealed tube'
_diffrn_radiation_monochromator     graphite
_diffrn_measurement_device_type     'Bruker SMART CCD area-detector'
_diffrn_measurement_method     'phi and omega scans'
_diffrn_detector_area_resol_mean     ?
_diffrn_reflns_number     8125
_diffrn_reflns_av_R_equivalents     0.0291
_diffrn_reflns_av_sigmaI/netI     0.0434
_diffrn_reflns_theta_min     3.66
_diffrn_reflns_theta_max     64.99
_diffrn_reflns_theta_full     64.99
_diffrn_measured_fraction_theta_max     0.982
_diffrn_measured_fraction_theta_full     0.982
_diffrn_reflns_limit_h_min     -7
_diffrn_reflns_limit_h_max     11
_diffrn_reflns_limit_k_min     -18
_diffrn_reflns_limit_k_max     18
_diffrn_reflns_limit_l_min     -21
_diffrn_reflns_limit_l_max     18
_diffrn_standards_number     ?
_diffrn_standards_interval_count     ?
_diffrn_standards_decay_%     ?
_refine_special_details
;
Refinement of <i>F</i>^2^ against ALL reflections. The weighted <i>R</i>-factor
<i>wR</i> and goodness of fit <i>S</i> are based on <i>F</i>^2^, conventional
<i>R</i>-factors <i>R</i> are based on <i>F</i>, with <i>F</i> set to zero for
negative <i>F</i>^2^. The threshold expression of <i>F</i>^2^ >
\s(<i>F</i>^2^) is used only for calculating <i>R</i>-factors(gt) <i>etc</i>.
and is not relevant to the choice of reflections for refinement.
<i>R</i>-factors based on <i>F</i>^2^ are statistically about twice as large
as those based on <i>F</i>, and <i>R</i>- factors based on ALL data will be
even larger.
;
_reflns_number_total     4528
_reflns_number_gt     3831
_reflns_threshold_expression     I>2sigma(I)
_refine_ls_structure_factor_coef     Fsqd
_refine_ls_matrix_type     full
_refine_ls_R_factor_all     0.0548
_refine_ls_R_factor_gt     0.0461
_refine_ls_wR_factor_gt     0.1197
_refine_ls_wR_factor_ref     0.1259
_refine_ls_goodness_of_fit_ref     1.046
_refine_ls_restrained_S_all     1.060
_refine_ls_number_reflns     4528
_refine_ls_number_parameters     388
_refine_ls_number_restraints     60
_refine_ls_hydrogen_treatment     constr
_refine_ls_weighting_scheme     calc
_refine_ls_weighting_details
         'calc w=1/[\s^2^(Fo^2^)+(0.0752P)^2^+0.0411P] where P=(Fo^2^+2Fc^2^)/3'
_atom_sites_solution_hydrogens     geom
_atom_sites_solution_primary     direct
_atom_sites_solution_secondary     difmap
_refine_ls_shift/su_max     0.001
_refine_ls_shift/su_mean     0.000
_refine_diff_density_max     0.463
_refine_diff_density_min     -0.192
_refine_ls_extinction_method     none
_refine_ls_extinction_coef     ?
loop_
    _atom_type_symbol
    _atom_type_description
    _atom_type_scat_dispersion_real
    _atom_type_scat_dispersion_imag
    _atom_type_scat_source
    'C' 'C' 0.0181 0.0091
                         'International Tables Vol C Tables 4.2.6.8 and 6.1.1.4'
    'H' 'H' 0.0000 0.0000
                         'International Tables Vol C Tables 4.2.6.8 and 6.1.1.4'
    'N' 'N' 0.0311 0.0180
                         'International Tables Vol C Tables 4.2.6.8 and 6.1.1.4'
    'O' 'O' 0.0492 0.0322
                         'International Tables Vol C Tables 4.2.6.8 and 6.1.1.4'
_computing_data_collection
;
SMART (Bruker, 2002)
;
_computing_cell_refinement
;
SAINT (Bruker, 2002)
;
_computing_data_reduction
;
SAINT (Bruker, 2002)
;
_computing_structure_solution
;
SHELXTL (Sheldrick, 2008)
;
_computing_structure_refinement
;
SHELXTL (Sheldrick, 2008)
;
_computing_molecular_graphics
;
SHELXTL (Sheldrick, 2008)
;
_computing_publication_material
;
SHELXTL (Sheldrick, 2008)
;
loop_
    _atom_site_type_symbol
    _atom_site_label
    _atom_site_fract_x
    _atom_site_fract_y
    _atom_site_fract_z
    _atom_site_U_iso_or_equiv
    _atom_site_adp_type
    _atom_site_calc_flag
    _atom_site_refinement_flags
    _atom_site_occupancy
    _atom_site_symmetry_multiplicity
    _atom_site_disorder_assembly
    _atom_site_disorder_group
    C C1 0.5519(3) 0.04441(18) 0.93627(14) 0.0459(6) Uani d . 1 1 . .
    H H1 0.5224 0.0713 0.9829 0.055 Uiso calc R 1 1 . .
    C C2 0.5401(3) -0.04952(19) 0.94729(17) 0.0574(7) Uani d . 1 1 . .
    H H2A 0.4494 -0.0626 0.9693 0.069 Uiso calc R 1 1 . .
    H H2B 0.5451 -0.0777 0.8994 0.069 Uiso calc R 1 1 . .
    C C3 0.6545(3) -0.08242(19) 0.99638(17) 0.0587(7) Uani d . 1 1 . .
    H H3A 0.6440 -0.0598 1.0462 0.070 Uiso calc R 1 1 . .
    H H3B 0.6503 -0.1440 0.9990 0.070 Uiso calc R 1 1 . .
    C C4 0.7912(3) -0.05507(17) 0.96421(14) 0.0472(6) Uani d . 1 1 . .
    C C5 0.8106(3) 0.03991(16) 0.96718(13) 0.0417(6) Uani d . 1 1 . .
    H H5 0.8054 0.0615 1.0182 0.050 Uiso calc R 1 1 . .
    C C6 0.9497(3) 0.06134(17) 0.93102(14) 0.0457(6) Uani d . 1 1 . .
    H H6A 1.0101 0.0117 0.9287 0.055 Uiso calc R 1 1 . .
    H H6B 0.9979 0.1059 0.9583 0.055 Uiso calc R 1 1 . .
    C C7 0.9109(3) 0.09122(16) 0.85379(13) 0.0443(6) Uani d . 1 1 . .
    H H7 0.9740 0.0659 0.8168 0.053 Uiso calc R 1 1 . .
    C C8 0.9157(3) 0.18622(16) 0.84910(14) 0.0445(6) Uani d . 1 1 . .
    C C9 0.8267(3) 0.22508(16) 0.91195(13) 0.0416(6) Uani d . 1 1 . .
    C C10 0.6911(3) 0.17703(16) 0.92456(12) 0.0405(6) Uani d . 1 1 . .
    C C11 0.6968(3) 0.07934(16) 0.91761(13) 0.0399(5) Uani d . 1 1 . .
    C C12 0.5904(3) 0.22027(18) 0.87023(15) 0.0496(6) Uani d . 1 1 . .
    H H12A 0.5568 0.1796 0.8338 0.060 Uiso calc R 1 1 . .
    H H12B 0.5098 0.2431 0.8967 0.060 Uiso calc R 1 1 . .
    C C13 0.6700(3) 0.29100(18) 0.83222(15) 0.0527(7) Uani d . 1 1 B .
    H H13 0.6084 0.3399 0.8230 0.063 Uiso calc R 1 1 . .
    C C14 0.7783(3) 0.31184(17) 0.88965(15) 0.0512(7) Uani d . 1 1 . .
    H H14 0.7319 0.3389 0.9322 0.061 Uiso calc R 1 1 . .
    C C15 0.8737(3) 0.2179(2) 0.77238(14) 0.0565(7) Uani d . 1 1 B .
    H H15A 0.9459 0.2574 0.7560 0.068 Uiso calc R 1 1 . .
    H H15B 0.8767 0.1696 0.7389 0.068 Uiso calc R 1 1 . .
    C C16 0.7352(4) 0.2605(2) 0.76183(15) 0.0604(8) Uani d . 1 1 . .
    H H16 0.6702 0.2225 0.7356 0.073 Uiso calc R 1 1 A 1
    C C17 0.7620(3) 0.05823(16) 0.84348(12) 0.0415(6) Uani d . 1 1 . .
    H H17 0.7146 0.0900 0.8039 0.050 Uiso calc R 1 1 . .
    C C18 0.8127(3) -0.08526(17) 0.88536(14) 0.0515(7) Uani d . 1 1 . .
    H H18A 0.9130 -0.0893 0.8758 0.062 Uiso calc R 1 1 . .
    H H18B 0.7734 -0.1419 0.8806 0.062 Uiso calc R 1 1 . .
    C C19 0.9371(3) -0.08098(19) 1.07202(15) 0.0556(7) Uani d . 1 1 . .
    C C20 0.3182(3) 0.0800(3) 0.9099(2) 0.0738(10) Uani d . 1 1 . .
    H H20A 0.2839 0.0276 0.9305 0.111 Uiso calc R 1 1 . .
    H H20B 0.2567 0.0982 0.8706 0.111 Uiso calc R 1 1 . .
    H H20C 0.3209 0.1227 0.9480 0.111 Uiso calc R 1 1 . .
    C C21 0.8619(4) 0.4468(2) 0.8583(2) 0.0807(10) Uani d . 1 1 . .
    H H21A 0.8080 0.4534 0.8135 0.121 Uiso calc R 1 1 . .
    H H21B 0.9477 0.4788 0.8543 0.121 Uiso calc R 1 1 . .
    H H21C 0.8081 0.4672 0.8999 0.121 Uiso calc R 1 1 . .
    C C22 0.7499(12) 0.3113(7) 0.6432(4) 0.114(3) Uani d PU 0.578(12) 1 B 1
    H H22A 0.8162 0.2697 0.6260 0.170 Uiso calc PR 0.578(12) 1 B 1
    H H22B 0.7575 0.3617 0.6134 0.170 Uiso calc PR 0.578(12) 1 B 1
    H H22C 0.6561 0.2888 0.6393 0.170 Uiso calc PR 0.578(12) 1 B 1
    C C22' 0.6743(13) 0.3573(9) 0.6707(7) 0.104(4) Uani d PU 0.422(12) 1 B 2
    H H22D 0.6386 0.3124 0.6398 0.155 Uiso calc PR 0.422(12) 1 B 2
    H H22E 0.7364 0.3927 0.6421 0.155 Uiso calc PR 0.422(12) 1 B 2
    H H22F 0.5972 0.3909 0.6890 0.155 Uiso calc PR 0.422(12) 1 B 2
    C C23 0.7964(4) -0.0559(2) 0.75690(15) 0.0625(8) Uani d . 1 1 . .
    H H23A 0.8964 -0.0683 0.7583 0.075 Uiso calc R 1 1 . .
    H H23B 0.7822 -0.0086 0.7230 0.075 Uiso calc R 1 1 . .
    C C24 0.7206(6) -0.1305(2) 0.7287(2) 0.0994(14) Uani d . 1 1 . .
    H H24A 0.7516 -0.1803 0.7548 0.149 Uiso calc R 1 1 . .
    H H24B 0.7394 -0.1371 0.6765 0.149 Uiso calc R 1 1 . .
    H H24C 0.6213 -0.1229 0.7362 0.149 Uiso calc R 1 1 . .
    C C1' 1.0692(3) -0.11619(17) 1.09396(15) 0.0525(7) Uani d . 1 1 . .
    C C2' 1.1153(4) -0.10849(19) 1.16724(16) 0.0600(8) Uani d . 1 1 . .
    C C3' 1.2446(4) -0.1426(2) 1.1845(2) 0.0732(10) Uani d . 1 1 . .
    H H3' 1.2769 -0.1389 1.2333 0.088 Uiso calc R 1 1 . .
    C C4' 1.3246(4) -0.1804(2) 1.1341(2) 0.0786(11) Uani d . 1 1 . .
    H H4' 1.4116 -0.2025 1.1480 0.094 Uiso calc R 1 1 . .
    C C5' 1.2809(4) -0.1874(2) 1.0619(2) 0.0739(9) Uani d . 1 1 . .
    H H5' 1.3379 -0.2134 1.0265 0.089 Uiso calc R 1 1 . .
    C C6' 1.1544(4) -0.15597(19) 1.04293(17) 0.0624(8) Uani d . 1 1 . .
    H H6' 1.1236 -0.1613 0.9940 0.075 Uiso calc R 1 1 . .
    N N1 1.0397(4) -0.0685(2) 1.21841(14) 0.0858(10) Uani d . 1 1 . .
    H H1A 1.0716 -0.0636 1.2631 0.103 Uiso calc R 1 1 . .
    H H1B 0.9588 -0.0473 1.2070 0.103 Uiso calc R 1 1 . .
    N N2 0.7503(2) -0.03157(13) 0.82988(10) 0.0461(5) Uani d . 1 1 . .
    O O1 0.8590(3) -0.04165(18) 1.11148(11) 0.0792(7) Uani d . 1 1 . .
    O O2 0.9070(2) -0.09711(12) 1.00172(10) 0.0533(5) Uani d . 1 1 . .
    O O3 0.64582(19) 0.19706(12) 0.99729(9) 0.0492(4) Uani d . 1 1 . .
    H H3 0.7146 0.2082 1.0234 0.074 Uiso calc R 1 1 . .
    O O4 0.8988(2) 0.22811(12) 0.97916(9) 0.0493(5) Uani d . 1 1 . .
    H H4 0.9790 0.2463 0.9721 0.074 Uiso calc R 1 1 . .
    O O5 1.05780(19) 0.20907(13) 0.86056(11) 0.0567(5) Uani d . 1 1 . .
    H H5A 1.0672 0.2605 0.8540 0.085 Uiso calc R 1 1 . .
    O O6 0.8938(2) 0.36055(12) 0.86885(12) 0.0613(5) Uani d . 1 1 . .
    O O7 0.7770(13) 0.3303(12) 0.7134(9) 0.092(3) Uani d PU 0.578(12) 1 B 1
    O O7' 0.7307(16) 0.3306(16) 0.7166(13) 0.084(3) Uani d PU 0.422(12) 1 B 2
    O O8 0.45273(18) 0.06771(13) 0.88177(10) 0.0525(5) Uani d . 1 1 . .
loop_
    _atom_site_aniso_label
    _atom_site_aniso_U_11
    _atom_site_aniso_U_22
    _atom_site_aniso_U_33
    _atom_site_aniso_U_12
    _atom_site_aniso_U_13
    _atom_site_aniso_U_23
    C1 0.0340(14) 0.0631(16) 0.0404(12) -0.0009(13) 0.0003(11) -0.0027(11)
    C2 0.0407(16) 0.0666(18) 0.0650(17) -0.0101(15) 0.0019(13) 0.0052(14)
    C3 0.0552(19) 0.0600(16) 0.0609(17) -0.0055(15) 0.0027(15) 0.0118(13)
    C4 0.0425(15) 0.0532(15) 0.0457(14) 0.0050(13) -0.0030(11) 0.0054(11)
    C5 0.0368(14) 0.0518(14) 0.0365(12) 0.0057(12) -0.0025(10) 0.0001(10)
    C6 0.0378(14) 0.0488(14) 0.0506(14) 0.0084(12) -0.0013(12) 0.0003(11)
    C7 0.0367(14) 0.0537(14) 0.0424(13) 0.0037(12) 0.0040(11) -0.0013(11)
    C8 0.0348(14) 0.0524(14) 0.0462(13) -0.0005(12) 0.0019(11) 0.0017(11)
    C9 0.0351(13) 0.0507(13) 0.0390(12) 0.0015(12) -0.0043(10) -0.0035(10)
    C10 0.0356(14) 0.0515(14) 0.0344(12) 0.0059(11) -0.0004(10) -0.0047(10)
    C11 0.0297(13) 0.0502(13) 0.0399(12) -0.0002(11) 0.0002(10) -0.0014(10)
    C12 0.0364(14) 0.0590(16) 0.0535(15) 0.0064(13) -0.0080(12) -0.0011(12)
    C13 0.0502(17) 0.0558(15) 0.0522(15) 0.0080(14) -0.0063(13) 0.0050(11)
    C14 0.0480(16) 0.0524(15) 0.0532(15) 0.0039(13) -0.0008(13) -0.0009(12)
    C15 0.0641(19) 0.0610(16) 0.0442(14) -0.0007(15) 0.0094(13) 0.0038(12)
    C16 0.069(2) 0.0665(18) 0.0457(14) 0.0031(16) -0.0044(14) 0.0074(13)
    C17 0.0373(14) 0.0496(14) 0.0376(12) 0.0042(12) -0.0020(10) 0.0008(10)
    C18 0.0553(17) 0.0493(14) 0.0499(14) 0.0053(13) 0.0003(13) -0.0020(11)
    C19 0.0615(19) 0.0633(17) 0.0420(14) 0.0028(16) -0.0019(14) 0.0099(12)
    C20 0.0339(16) 0.106(3) 0.082(2) 0.0081(18) 0.0051(15) -0.0039(19)
    C21 0.101(3) 0.0491(16) 0.092(2) 0.0004(19) 0.003(2) 0.0063(16)
    C22 0.135(6) 0.138(6) 0.067(4) 0.031(5) 0.013(4) 0.034(4)
    C22' 0.097(6) 0.126(6) 0.088(6) 0.041(5) 0.003(5) 0.037(5)
    C23 0.072(2) 0.0711(19) 0.0441(14) 0.0178(17) -0.0071(14) -0.0102(13)
    C24 0.149(4) 0.077(2) 0.072(2) 0.017(3) -0.021(3) -0.0308(19)
    C1' 0.0545(17) 0.0534(15) 0.0496(14) -0.0008(14) -0.0054(13) 0.0126(12)
    C2' 0.067(2) 0.0612(17) 0.0519(16) -0.0053(16) -0.0100(15) 0.0187(13)
    C3' 0.080(3) 0.069(2) 0.071(2) -0.004(2) -0.031(2) 0.0131(17)
    C4' 0.069(2) 0.0639(19) 0.103(3) 0.0035(19) -0.032(2) 0.0146(19)
    C5' 0.061(2) 0.069(2) 0.091(2) 0.0112(18) -0.0127(18) 0.0022(17)
    C6' 0.064(2) 0.0612(17) 0.0618(18) 0.0054(17) -0.0093(16) 0.0075(14)
    N1 0.089(2) 0.125(3) 0.0431(13) 0.005(2) -0.0066(14) 0.0039(15)
    N2 0.0471(13) 0.0501(12) 0.0412(11) 0.0055(11) -0.0047(10) -0.0058(8)
    O1 0.0785(16) 0.1133(18) 0.0457(11) 0.0293(15) -0.0017(11) -0.0006(11)
    O2 0.0560(12) 0.0576(11) 0.0462(10) 0.0098(9) -0.0034(9) 0.0067(8)
    O3 0.0427(11) 0.0645(11) 0.0404(9) 0.0048(9) 0.0031(8) -0.0097(8)
    O4 0.0418(11) 0.0626(11) 0.0436(9) -0.0016(9) -0.0073(8) -0.0034(8)
    O5 0.0392(11) 0.0613(11) 0.0695(12) -0.0060(9) 0.0066(9) 0.0040(10)
    O6 0.0618(13) 0.0485(10) 0.0737(13) -0.0011(10) 0.0018(10) 0.0024(9)
    O7 0.104(6) 0.104(3) 0.069(3) 0.011(6) -0.007(5) 0.047(3)
    O7' 0.087(7) 0.096(4) 0.067(4) 0.013(6) 0.001(6) 0.036(3)
    O8 0.0320(10) 0.0767(12) 0.0488(10) 0.0033(9) -0.0025(8) -0.0018(9)
_geom_special_details
;
All e.s.d.'s (except the e.s.d. in the dihedral angle between two l.s. planes)
are estimated using the full covariance matrix. The cell e.s.d.'s are taken
into account individually in the estimation of e.s.d.'s in distances, angles
and torsion angles; correlations between e.s.d.'s in cell parameters are only
used when they are defined by crystal symmetry. An approximate (isotropic)
treatment of cell e.s.d.'s is used for estimating e.s.d.'s involving l.s.
planes.
;
loop_
    _geom_bond_atom_site_label_1
    _geom_bond_atom_site_label_2
    _geom_bond_site_symmetry_2
    _geom_bond_distance
    _geom_bond_publ_flag
    C1 O8 . 1.437(3) ?
    C1 C2 . 1.525(4) ?
    C1 C11 . 1.551(3) ?
    C1 H1 . 1.0000 ?
    C2 C3 . 1.523(4) ?
    C2 H2A . 0.9900 ?
    C2 H2B . 0.9900 ?
    C3 C4 . 1.515(4) ?
    C3 H3A . 0.9900 ?
    C3 H3B . 0.9900 ?
    C4 O2 . 1.479(3) ?
    C4 C5 . 1.537(4) ?
    C4 C18 . 1.540(4) ?
    C5 C6 . 1.542(4) ?
    C5 C11 . 1.563(3) ?
    C5 H5 . 1.0000 ?
    C6 C7 . 1.543(3) ?
    C6 H6A . 0.9900 ?
    C6 H6B . 0.9900 ?
    C7 C8 . 1.528(4) ?
    C7 C17 . 1.549(4) ?
    C7 H7 . 1.0000 ?
    C8 O5 . 1.440(3) ?
    C8 C15 . 1.552(4) ?
    C8 C9 . 1.570(4) ?
    C9 O4 . 1.419(3) ?
    C9 C14 . 1.525(4) ?
    C9 C10 . 1.542(4) ?
    C10 O3 . 1.442(3) ?
    C10 C12 . 1.558(3) ?
    C10 C11 . 1.574(4) ?
    C11 C17 . 1.538(3) ?
    C12 C13 . 1.540(4) ?
    C12 H12A . 0.9900 ?
    C12 H12B . 0.9900 ?
    C13 C16 . 1.520(4) ?
    C13 C14 . 1.525(4) ?
    C13 H13 . 1.0000 ?
    C14 O6 . 1.418(4) ?
    C14 H14 . 1.0000 ?
    C15 C16 . 1.518(5) ?
    C15 H15A . 0.9900 ?
    C15 H15B . 0.9900 ?
    C16 O7' . 1.40(2) ?
    C16 O7 . 1.487(17) ?
    C16 H16 . 1.0000 ?
    C17 N2 . 1.467(3) ?
    C17 H17 . 1.0000 ?
    C18 N2 . 1.465(3) ?
    C18 H18A . 0.9900 ?
    C18 H18B . 0.9900 ?
    C19 O1 . 1.223(4) ?
    C19 O2 . 1.348(3) ?
    C19 C1' . 1.456(4) ?
    C20 O8 . 1.416(3) ?
    C20 H20A . 0.9800 ?
    C20 H20B . 0.9800 ?
    C20 H20C . 0.9800 ?
    C21 O6 . 1.431(4) ?
    C21 H21A . 0.9800 ?
    C21 H21B . 0.9800 ?
    C21 H21C . 0.9800 ?
    C22 O7 . 1.350(19) ?
    C22 H22A . 0.9800 ?
    C22 H22B . 0.9800 ?
    C22 H22C . 0.9800 ?
    C22' O7' . 1.09(2) ?
    C22' H22D . 0.9800 ?
    C22' H22E . 0.9800 ?
    C22' H22F . 0.9800 ?
    C23 N2 . 1.465(3) ?
    C23 C24 . 1.497(5) ?
    C23 H23A . 0.9900 ?
    C23 H23B . 0.9900 ?
    C24 H24A . 0.9800 ?
    C24 H24B . 0.9800 ?
    C24 H24C . 0.9800 ?
    C1' C6' . 1.402(4) ?
    C1' C2' . 1.423(4) ?
    C2' N1 . 1.353(4) ?
    C2' C3' . 1.404(5) ?
    C3' C4' . 1.352(5) ?
    C3' H3' . 0.9500 ?
    C4' C5' . 1.397(5) ?
    C4' H4' . 0.9500 ?
    C5' C6' . 1.371(5) ?
    C5' H5' . 0.9500 ?
    C6' H6' . 0.9500 ?
    N1 H1A . 0.8800 ?
    N1 H1B . 0.8800 ?
    O3 H3 . 0.8400 ?
    O4 H4 . 0.8400 ?
    O5 H5A . 0.8400 ?
loop_
    _geom_angle_atom_site_label_1
    _geom_angle_atom_site_label_2
    _geom_angle_atom_site_label_3
    _geom_angle_site_symmetry_1
    _geom_angle_site_symmetry_3
    _geom_angle
    _geom_angle_publ_flag
    O8 C1 C2 . . 107.4(2) ?
    O8 C1 C11 . . 111.0(2) ?
    C2 C1 C11 . . 117.0(2) ?
    O8 C1 H1 . . 107.0 ?
    C2 C1 H1 . . 107.0 ?
    C11 C1 H1 . . 107.0 ?
    C3 C2 C1 . . 111.5(2) ?
    C3 C2 H2A . . 109.3 ?
    C1 C2 H2A . . 109.3 ?
    C3 C2 H2B . . 109.3 ?
    C1 C2 H2B . . 109.3 ?
    H2A C2 H2B . . 108.0 ?
    C4 C3 C2 . . 107.8(2) ?
    C4 C3 H3A . . 110.1 ?
    C2 C3 H3A . . 110.1 ?
    C4 C3 H3B . . 110.1 ?
    C2 C3 H3B . . 110.1 ?
    H3A C3 H3B . . 108.5 ?
    O2 C4 C3 . . 110.5(2) ?
    O2 C4 C5 . . 110.1(2) ?
    C3 C4 C5 . . 112.4(2) ?
    O2 C4 C18 . . 101.0(2) ?
    C3 C4 C18 . . 113.2(2) ?
    C5 C4 C18 . . 109.2(2) ?
    C4 C5 C6 . . 108.2(2) ?
    C4 C5 C11 . . 107.1(2) ?
    C6 C5 C11 . . 106.03(19) ?
    C4 C5 H5 . . 111.7 ?
    C6 C5 H5 . . 111.7 ?
    C11 C5 H5 . . 111.7 ?
    C5 C6 C7 . . 104.6(2) ?
    C5 C6 H6A . . 110.8 ?
    C7 C6 H6A . . 110.8 ?
    C5 C6 H6B . . 110.8 ?
    C7 C6 H6B . . 110.8 ?
    H6A C6 H6B . . 108.9 ?
    C8 C7 C6 . . 110.8(2) ?
    C8 C7 C17 . . 111.3(2) ?
    C6 C7 C17 . . 103.5(2) ?
    C8 C7 H7 . . 110.4 ?
    C6 C7 H7 . . 110.4 ?
    C17 C7 H7 . . 110.4 ?
    O5 C8 C7 . . 106.0(2) ?
    O5 C8 C15 . . 107.5(2) ?
    C7 C8 C15 . . 111.7(2) ?
    O5 C8 C9 . . 108.5(2) ?
    C7 C8 C9 . . 109.8(2) ?
    C15 C8 C9 . . 113.1(2) ?
    O4 C9 C14 . . 110.7(2) ?
    O4 C9 C10 . . 107.86(19) ?
    C14 C9 C10 . . 103.6(2) ?
    O4 C9 C8 . . 112.5(2) ?
    C14 C9 C8 . . 109.5(2) ?
    C10 C9 C8 . . 112.3(2) ?
    O3 C10 C9 . . 106.68(19) ?
    O3 C10 C12 . . 107.6(2) ?
    C9 C10 C12 . . 102.42(19) ?
    O3 C10 C11 . . 107.93(19) ?
    C9 C10 C11 . . 117.1(2) ?
    C12 C10 C11 . . 114.4(2) ?
    C17 C11 C1 . . 119.2(2) ?
    C17 C11 C5 . . 97.83(19) ?
    C1 C11 C5 . . 111.34(19) ?
    C17 C11 C10 . . 107.79(19) ?
    C1 C11 C10 . . 108.1(2) ?
    C5 C11 C10 . . 112.4(2) ?
    C13 C12 C10 . . 107.7(2) ?
    C13 C12 H12A . . 110.2 ?
    C10 C12 H12A . . 110.2 ?
    C13 C12 H12B . . 110.2 ?
    C10 C12 H12B . . 110.2 ?
    H12A C12 H12B . . 108.5 ?
    C16 C13 C14 . . 111.9(3) ?
    C16 C13 C12 . . 110.8(2) ?
    C14 C13 C12 . . 101.2(2) ?
    C16 C13 H13 . . 110.9 ?
    C14 C13 H13 . . 110.9 ?
    C12 C13 H13 . . 110.9 ?
    O6 C14 C13 . . 118.6(2) ?
    O6 C14 C9 . . 109.4(2) ?
    C13 C14 C9 . . 101.4(2) ?
    O6 C14 H14 . . 109.0 ?
    C13 C14 H14 . . 109.0 ?
    C9 C14 H14 . . 109.0 ?
    C16 C15 C8 . . 119.7(2) ?
    C16 C15 H15A . . 107.4 ?
    C8 C15 H15A . . 107.4 ?
    C16 C15 H15B . . 107.4 ?
    C8 C15 H15B . . 107.4 ?
    H15A C15 H15B . . 106.9 ?
    O7' C16 C15 . . 117.7(7) ?
    O7 C16 C15 . . 100.0(5) ?
    O7' C16 C13 . . 103.4(9) ?
    O7 C16 C13 . . 112.2(7) ?
    C15 C16 C13 . . 113.8(2) ?
    O7' C16 H16 . . 100.7 ?
    O7 C16 H16 . . 110.1 ?
    C15 C16 H16 . . 110.1 ?
    C13 C16 H16 . . 110.1 ?
    N2 C17 C11 . . 109.6(2) ?
    N2 C17 C7 . . 115.4(2) ?
    C11 C17 C7 . . 101.48(18) ?
    N2 C17 H17 . . 110.0 ?
    C11 C17 H17 . . 110.0 ?
    C7 C17 H17 . . 110.0 ?
    N2 C18 C4 . . 114.3(2) ?
    N2 C18 H18A . . 108.7 ?
    C4 C18 H18A . . 108.7 ?
    N2 C18 H18B . . 108.7 ?
    C4 C18 H18B . . 108.7 ?
    H18A C18 H18B . . 107.6 ?
    O1 C19 O2 . . 122.1(3) ?
    O1 C19 C1' . . 125.5(3) ?
    O2 C19 C1' . . 112.4(3) ?
    O8 C20 H20A . . 109.5 ?
    O8 C20 H20B . . 109.5 ?
    H20A C20 H20B . . 109.5 ?
    O8 C20 H20C . . 109.5 ?
    H20A C20 H20C . . 109.5 ?
    H20B C20 H20C . . 109.5 ?
    O6 C21 H21A . . 109.5 ?
    O6 C21 H21B . . 109.5 ?
    H21A C21 H21B . . 109.5 ?
    O6 C21 H21C . . 109.5 ?
    H21A C21 H21C . . 109.5 ?
    H21B C21 H21C . . 109.5 ?
    O7' C22' H22D . . 109.5 ?
    O7' C22' H22E . . 109.5 ?
    H22D C22' H22E . . 109.5 ?
    O7' C22' H22F . . 109.5 ?
    H22D C22' H22F . . 109.5 ?
    H22E C22' H22F . . 109.5 ?
    N2 C23 C24 . . 112.3(3) ?
    N2 C23 H23A . . 109.1 ?
    C24 C23 H23A . . 109.1 ?
    N2 C23 H23B . . 109.1 ?
    C24 C23 H23B . . 109.1 ?
    H23A C23 H23B . . 107.9 ?
    C23 C24 H24A . . 109.5 ?
    C23 C24 H24B . . 109.5 ?
    H24A C24 H24B . . 109.5 ?
    C23 C24 H24C . . 109.5 ?
    H24A C24 H24C . . 109.5 ?
    H24B C24 H24C . . 109.5 ?
    C6' C1' C2' . . 119.1(3) ?
    C6' C1' C19 . . 120.6(3) ?
    C2' C1' C19 . . 120.3(3) ?
    N1 C2' C3' . . 120.7(3) ?
    N1 C2' C1' . . 121.8(3) ?
    C3' C2' C1' . . 117.4(3) ?
    C4' C3' C2' . . 122.2(3) ?
    C4' C3' H3' . . 118.9 ?
    C2' C3' H3' . . 118.9 ?
    C3' C4' C5' . . 120.8(3) ?
    C3' C4' H4' . . 119.6 ?
    C5' C4' H4' . . 119.6 ?
    C6' C5' C4' . . 118.8(3) ?
    C6' C5' H5' . . 120.6 ?
    C4' C5' H5' . . 120.6 ?
    C5' C6' C1' . . 121.7(3) ?
    C5' C6' H6' . . 119.2 ?
    C1' C6' H6' . . 119.2 ?
    C2' N1 H1A . . 120.0 ?
    C2' N1 H1B . . 120.0 ?
    H1A N1 H1B . . 120.0 ?
    C18 N2 C23 . . 110.7(2) ?
    C18 N2 C17 . . 115.3(2) ?
    C23 N2 C17 . . 113.2(2) ?
    C19 O2 C4 . . 121.5(2) ?
    C10 O3 H3 . . 109.5 ?
    C9 O4 H4 . . 109.5 ?
    C8 O5 H5A . . 109.5 ?
    C14 O6 C21 . . 113.5(3) ?
    C22 O7 C16 . . 110.3(13) ?
    C22' O7' C16 . . 142(2) ?
    C20 O8 C1 . . 113.5(2) ?
loop_
    _geom_torsion_atom_site_label_1
    _geom_torsion_atom_site_label_2
    _geom_torsion_atom_site_label_3
    _geom_torsion_atom_site_label_4
    _geom_torsion_site_symmetry_1
    _geom_torsion_site_symmetry_2
    _geom_torsion_site_symmetry_3
    _geom_torsion_site_symmetry_4
    _geom_torsion
    _geom_torsion_publ_flag
    O8 C1 C2 C3 . . . . 172.1(2) ?
    C11 C1 C2 C3 . . . . 46.5(3) ?
    C1 C2 C3 C4 . . . . -54.4(3) ?
    C2 C3 C4 O2 . . . . -170.1(2) ?
    C2 C3 C4 C5 . . . . 66.6(3) ?
    C2 C3 C4 C18 . . . . -57.7(3) ?
    O2 C4 C5 C6 . . . . 58.3(2) ?
    C3 C4 C5 C6 . . . . -178.2(2) ?
    C18 C4 C5 C6 . . . . -51.7(3) ?
    O2 C4 C5 C11 . . . . 172.24(18) ?
    C3 C4 C5 C11 . . . . -64.2(3) ?
    C18 C4 C5 C11 . . . . 62.2(3) ?
    C4 C5 C6 C7 . . . . 100.5(2) ?
    C11 C5 C6 C7 . . . . -14.2(3) ?
    C5 C6 C7 C8 . . . . 101.8(2) ?
    C5 C6 C7 C17 . . . . -17.6(2) ?
    C6 C7 C8 O5 . . . . 64.6(3) ?
    C17 C7 C8 O5 . . . . 179.14(19) ?
    C6 C7 C8 C15 . . . . -178.7(2) ?
    C17 C7 C8 C15 . . . . -64.1(3) ?
    C6 C7 C8 C9 . . . . -52.4(3) ?
    C17 C7 C8 C9 . . . . 62.2(3) ?
    O5 C8 C9 O4 . . . . -33.9(3) ?
    C7 C8 C9 O4 . . . . 81.5(3) ?
    C15 C8 C9 O4 . . . . -153.0(2) ?
    O5 C8 C9 C14 . . . . 89.7(2) ?
    C7 C8 C9 C14 . . . . -155.0(2) ?
    C15 C8 C9 C14 . . . . -29.4(3) ?
    O5 C8 C9 C10 . . . . -155.8(2) ?
    C7 C8 C9 C10 . . . . -40.4(3) ?
    C15 C8 C9 C10 . . . . 85.1(3) ?
    O4 C9 C10 O3 . . . . 34.5(3) ?
    C14 C9 C10 O3 . . . . -82.8(2) ?
    C8 C9 C10 O3 . . . . 159.04(19) ?
    O4 C9 C10 C12 . . . . 147.5(2) ?
    C14 C9 C10 C12 . . . . 30.1(2) ?
    C8 C9 C10 C12 . . . . -88.0(2) ?
    O4 C9 C10 C11 . . . . -86.4(2) ?
    C14 C9 C10 C11 . . . . 156.2(2) ?
    C8 C9 C10 C11 . . . . 38.1(3) ?
    O8 C1 C11 C17 . . . . -55.8(3) ?
    C2 C1 C11 C17 . . . . 68.0(3) ?
    O8 C1 C11 C5 . . . . -168.5(2) ?
    C2 C1 C11 C5 . . . . -44.7(3) ?
    O8 C1 C11 C10 . . . . 67.6(3) ?
    C2 C1 C11 C10 . . . . -168.6(2) ?
    C4 C5 C11 C17 . . . . -75.3(2) ?
    C6 C5 C11 C17 . . . . 40.1(2) ?
    C4 C5 C11 C1 . . . . 50.3(3) ?
    C6 C5 C11 C1 . . . . 165.7(2) ?
    C4 C5 C11 C10 . . . . 171.7(2) ?
    C6 C5 C11 C10 . . . . -72.9(2) ?
    O3 C10 C11 C17 . . . . -173.14(18) ?
    C9 C10 C11 C17 . . . . -52.8(3) ?
    C12 C10 C11 C17 . . . . 67.1(3) ?
    O3 C10 C11 C1 . . . . 56.8(2) ?
    C9 C10 C11 C1 . . . . 177.13(19) ?
    C12 C10 C11 C1 . . . . -63.0(2) ?
    O3 C10 C11 C5 . . . . -66.5(2) ?
    C9 C10 C11 C5 . . . . 53.9(3) ?
    C12 C10 C11 C5 . . . . 173.8(2) ?
    O3 C10 C12 C13 . . . . 110.3(2) ?
    C9 C10 C12 C13 . . . . -1.9(2) ?
    C11 C10 C12 C13 . . . . -129.7(2) ?
    C10 C12 C13 C16 . . . . 92.0(3) ?
    C10 C12 C13 C14 . . . . -26.7(3) ?
    C16 C13 C14 O6 . . . . 46.8(3) ?
    C12 C13 C14 O6 . . . . 164.9(2) ?
    C16 C13 C14 C9 . . . . -72.9(3) ?
    C12 C13 C14 C9 . . . . 45.1(3) ?
    O4 C9 C14 O6 . . . . 70.7(3) ?
    C10 C9 C14 O6 . . . . -173.9(2) ?
    C8 C9 C14 O6 . . . . -53.9(3) ?
    O4 C9 C14 C13 . . . . -163.2(2) ?
    C10 C9 C14 C13 . . . . -47.9(2) ?
    C8 C9 C14 C13 . . . . 72.2(3) ?
    O5 C8 C15 C16 . . . . -136.5(3) ?
    C7 C8 C15 C16 . . . . 107.7(3) ?
    C9 C8 C15 C16 . . . . -16.8(4) ?
    C8 C15 C16 O7' . . . . 139.0(12) ?
    C8 C15 C16 O7 . . . . 137.6(8) ?
    C8 C15 C16 C13 . . . . 17.7(4) ?
    C14 C13 C16 O7' . . . . -100.8(8) ?
    C12 C13 C16 O7' . . . . 147.2(8) ?
    C14 C13 C16 O7 . . . . -84.6(6) ?
    C12 C13 C16 O7 . . . . 163.3(6) ?
    C14 C13 C16 C15 . . . . 28.1(3) ?
    C12 C13 C16 C15 . . . . -83.9(3) ?
    C1 C11 C17 N2 . . . . -48.0(3) ?
    C5 C11 C17 N2 . . . . 71.9(2) ?
    C10 C11 C17 N2 . . . . -171.5(2) ?
    C1 C11 C17 C7 . . . . -170.4(2) ?
    C5 C11 C17 C7 . . . . -50.5(2) ?
    C10 C11 C17 C7 . . . . 66.1(2) ?
    C8 C7 C17 N2 . . . . 166.20(19) ?
    C6 C7 C17 N2 . . . . -74.8(2) ?
    C8 C7 C17 C11 . . . . -75.4(2) ?
    C6 C7 C17 C11 . . . . 43.5(2) ?
    O2 C4 C18 N2 . . . . -157.5(2) ?
    C3 C4 C18 N2 . . . . 84.4(3) ?
    C5 C4 C18 N2 . . . . -41.5(3) ?
    O1 C19 C1' C6' . . . . -176.2(3) ?
    O2 C19 C1' C6' . . . . 4.5(4) ?
    O1 C19 C1' C2' . . . . 2.0(5) ?
    O2 C19 C1' C2' . . . . -177.3(3) ?
    C6' C1' C2' N1 . . . . 177.9(3) ?
    C19 C1' C2' N1 . . . . -0.3(5) ?
    C6' C1' C2' C3' . . . . -0.7(4) ?
    C19 C1' C2' C3' . . . . -178.9(3) ?
    N1 C2' C3' C4' . . . . -177.7(3) ?
    C1' C2' C3' C4' . . . . 0.9(5) ?
    C2' C3' C4' C5' . . . . -0.2(5) ?
    C3' C4' C5' C6' . . . . -0.8(5) ?
    C4' C5' C6' C1' . . . . 0.9(5) ?
    C2' C1' C6' C5' . . . . -0.2(5) ?
    C19 C1' C6' C5' . . . . 178.0(3) ?
    C4 C18 N2 C23 . . . . 169.7(2) ?
    C4 C18 N2 C17 . . . . 39.6(3) ?
    C24 C23 N2 C18 . . . . 79.2(3) ?
    C24 C23 N2 C17 . . . . -149.5(3) ?
    C11 C17 N2 C18 . . . . -57.3(3) ?
    C7 C17 N2 C18 . . . . 56.4(3) ?
    C11 C17 N2 C23 . . . . 173.8(2) ?
    C7 C17 N2 C23 . . . . -72.5(3) ?
    O1 C19 O2 C4 . . . . 11.8(4) ?
    C1' C19 O2 C4 . . . . -168.9(2) ?
    C3 C4 O2 C19 . . . . -67.1(3) ?
    C5 C4 O2 C19 . . . . 57.5(3) ?
    C18 C4 O2 C19 . . . . 172.8(2) ?
    C13 C14 O6 C21 . . . . 74.1(3) ?
    C9 C14 O6 C21 . . . . -170.5(2) ?
    O7' C16 O7 C22 . . . . -78(5) ?
    C15 C16 O7 C22 . . . . 98.3(9) ?
    C13 C16 O7 C22 . . . . -140.7(8) ?
    O7 C16 O7' C22' . . . . 135(8) ?
    C15 C16 O7' C22' . . . . 130(3) ?
    C13 C16 O7' C22' . . . . -103(3) ?
    C2 C1 O8 C20 . . . . 83.5(3) ?
    C11 C1 O8 C20 . . . . -147.4(3) ?
loop_
    _geom_hbond_atom_site_label_D
    _geom_hbond_atom_site_label_H
    _geom_hbond_atom_site_label_A
    _geom_hbond_site_symmetry_A
    _geom_hbond_distance_DH
    _geom_hbond_distance_HA
    _geom_hbond_distance_DA
    _geom_hbond_angle_DHA
    O5 H5A O6 . 0.84 2.34 2.909(3) 125.5
    O4 H4 O5 . 0.84 2.27 2.684(3) 111.1
    O4 H4 O3 3_557 0.84 1.94 2.713(3) 152.9
    O3 H3 O4 . 0.84 1.99 2.524(3) 121.0
    N1 H1B O1 . 0.88 2.00 2.666(4) 131.0
    N1 H1A O8 2_655 0.88 2.19 2.999(3) 152.4
data_New_Global_Publ_Block
_journal_date_recd_electronic     2015-06-20
_journal_date_accepted     2015-06-30
_journal_name_full     'Acta Crystallographica, Section E'
_journal_year     2015
_journal_volume     71
_journal_issue      8
_journal_page_first     o550
_journal_page_last     o551
_journal_paper_category     HO
_journal_paper_doi     10.1107/S205698901501258X
_journal_coeditor_code     HG5447
_publ_contact_author_name     'Xin-Wei Shi'
_publ_contact_author_address
;
Xi'an Botanical Garden,
Institute of Botany of Shaanxi Province,
Xi'an 710061,
People's Republic of China
;
_publ_contact_author_email     'sxw@ms.xab.ac.cn'
_publ_contact_author_fax     '0086 029 85251800'
_publ_contact_author_phone     '0086 029 85251800'
_publ_section_title
;
Crystal structure of sepaconitine, a C~19~-diterpenoid alkaloid from the roots
of <i>Aconitum sinomontanum</i> Nakai
;
loop_
    _publ_author_name
    _publ_author_footnote
    _publ_author_address
    'Shi, Xin-Wei' .
;
Xi'an Botanical Garden,
Institute of Botany of Shaanxi Province,
Xi'an 710061,
People's Republic of China
;
    'Lu, Qiang-Qiang' .
;
Xi'an Botanical Garden,
Institute of Botany of Shaanxi Province,
Xi'an 710061,
People's Republic of China
;
    'Zhou, Jun-Hui' .
;
Xi'an Botanical Garden,
Institute of Botany of Shaanxi Province,
Xi'an 710061,
People's Republic of China
;
    'Cui, Xin-Ai' .
;
Xi'an Botanical Garden,
Institute of Botany of Shaanxi Province,
Xi'an 710061,
People's Republic of China
;
_publ_section_synopsis     .
_shelx_res_file
;
TITL    x5 in P2(1)2(1)2(1)
CELL 1.54178   9.6917  16.0510  18.3549  90.000  90.000  90.000
ZERR   4.00   0.0005   0.0007   0.0007   0.000   0.000   0.000
LATT -1
SYMM  0.50000-X,-Y, 0.50000+Z
SYMM  0.50000+X, 0.50000-Y,-Z
SYMM -X, 0.50000+Y, 0.50000-Z
SFAC C  H  N  O
UNIT 120  168  8  32
MERG 2
OMIT 0 130
L.S. 4
ACTA
bond $h
FMAP 2
PLAN 25
HTAB O5 O6
HTAB O4 O5
HTAB O4 O3_$5
HTAB O3 O4
HTAB N1 O1
HTAB N1 O8_$4
HTAB C23 O1_$3
HTAB C20 O5_$2
HTAB C12 O4_$1
HTAB C12 O8
HTAB C5 O1
HTAB C3 O1
HTAB C2 N2
htab 2
conf
size .32 .32 .28
HTAB C2 N2
HTAB C3 O1
HTAB C5 O1
HTAB C12 O8
EQIV $1 x-1/2, -y+1/2, -z+2
HTAB C12 O4_$1
EQIV $2 x-1, y, z
HTAB C20 O5_$2
EQIV $3 -x+3/2, -y, z-1/2
HTAB C23 O1_$3
EQIV $4 -x+3/2, -y, z+1/2
HTAB N1 O8_$4
HTAB N1 O1
HTAB O3 O4
EQIV $5 x+1/2, -y+1/2, -z+2
HTAB O4 O3_$5
HTAB O5 O6
HTAB C2 N2
HTAB C3 O1
HTAB C5 O1
HTAB C12 O8
HTAB C12 O4_$1
HTAB C20 O5_$2
HTAB C23 O1_$3
HTAB N1 O8_$4
HTAB N1 O1
HTAB O3 O4
HTAB O4 O3_$5
HTAB O4 O5
HTAB O5 O6
HTAB C2 N2
HTAB C3 O1
HTAB C5 O1
HTAB C12 O8
HTAB C12 O4_$1
HTAB C20 O5_$2
HTAB C23 O1_$3
HTAB N1 O8_$4
HTAB N1 O1
HTAB O3 O4
HTAB O4 O3_$5
HTAB O4 O5
HTAB O5 O6
SIMU 0.01 O7 C22 O7' C22'
ISOR 0.01 O7 O7' C22 C22'
WGHT   0.075200   0.041100
FVAR 0.141710 0.577820
temp -100
C1     1   0.551898   0.044405   0.936269  11.000000   0.034040 =
           0.063150   0.040410  -0.002680   0.000300  -0.000860
AFIX 13
H1     2   0.522384   0.071305   0.982874  11.000000  -1.200000
AFIX 0
C2     1   0.540082  -0.049521   0.947288  11.000000   0.040710 =
           0.066580   0.064960   0.005150   0.001940  -0.010090
AFIX 23
H2A    2   0.449408  -0.062637   0.969318  11.000000  -1.200000
H2B    2   0.545061  -0.077750   0.899404  11.000000  -1.200000
AFIX 0
C3     1   0.654524  -0.082416   0.996379  11.000000   0.055170 =
           0.060000   0.060930   0.011820   0.002690  -0.005540
AFIX 23
H3A    2   0.643963  -0.059795   1.046246  11.000000  -1.200000
H3B    2   0.650277  -0.143968   0.999009  11.000000  -1.200000
AFIX 0
C4     1   0.791184  -0.055070   0.964208  11.000000   0.042540 =
           0.053200   0.045730   0.005360  -0.003010   0.004960
C5     1   0.810553   0.039912   0.967175  11.000000   0.036820 =
           0.051760   0.036470   0.000140  -0.002530   0.005740
AFIX 13
H5     2   0.805378   0.061451   1.018224  11.000000  -1.200000
AFIX 0
C6     1   0.949710   0.061341   0.931024  11.000000   0.037780 =
           0.048760   0.050570   0.000260  -0.001310   0.008410
AFIX 23
H6A    2   1.010118   0.011672   0.928748  11.000000  -1.200000
H6B    2   0.997895   0.105869   0.958329  11.000000  -1.200000
AFIX 0
C7     1   0.910863   0.091218   0.853793  11.000000   0.036700 =
           0.053690   0.042410  -0.001310   0.003990   0.003730
AFIX 13
H7     2   0.973980   0.065916   0.816807  11.000000  -1.200000
AFIX 0
C8     1   0.915713   0.186217   0.849097  11.000000   0.034800 =
           0.052400   0.046210   0.001740   0.001870  -0.000490
C9     1   0.826722   0.225076   0.911952  11.000000   0.035130 =
           0.050690   0.038980  -0.003490  -0.004330   0.001470
C10    1   0.691090   0.177029   0.924563  11.000000   0.035590 =
           0.051530   0.034380  -0.004710  -0.000400   0.005920
C11    1   0.696811   0.079341   0.917614  11.000000   0.029730 =
           0.050170   0.039920  -0.001420   0.000160  -0.000230
C12    1   0.590406   0.220274   0.870229  11.000000   0.036370 =
           0.059000   0.053510  -0.001110  -0.007980   0.006440
AFIX 23
H12A   2   0.556836   0.179595   0.833767  11.000000  -1.200000
H12B   2   0.509838   0.243103   0.896703  11.000000  -1.200000
AFIX 0
C13    1   0.669987   0.291001   0.832221  11.000000   0.050160 =
           0.055780   0.052180   0.004980  -0.006280   0.008010
AFIX 13
H13    2   0.608420   0.339860   0.822950  11.000000  -1.200000
AFIX 0
C14    1   0.778317   0.311839   0.889646  11.000000   0.048010 =
           0.052420   0.053170  -0.000880  -0.000840   0.003900
AFIX 13
H14    2   0.731945   0.338909   0.932170  11.000000  -1.200000
AFIX 0
C15    1   0.873676   0.217932   0.772381  11.000000   0.064150 =
           0.061040   0.044200   0.003770   0.009370  -0.000700
AFIX 23
H15A   2   0.945889   0.257350   0.756039  11.000000  -1.200000
H15B   2   0.876699   0.169630   0.738877  11.000000  -1.200000
AFIX 0
C16    1   0.735183   0.260458   0.761827  11.000000   0.069090 =
           0.066520   0.045660   0.007410  -0.004440   0.003150
AFIX 13
H16    2   0.670202   0.222464   0.735614  11.000000  -1.200000
AFIX 0
C17    1   0.761951   0.058234   0.843477  11.000000   0.037250 =
           0.049580   0.037620   0.000790  -0.001990   0.004240
AFIX 13
H17    2   0.714563   0.090027   0.803865  11.000000  -1.200000
AFIX 0
C18    1   0.812726  -0.085264   0.885360  11.000000   0.055270 =
           0.049320   0.049930  -0.002010   0.000320   0.005340
AFIX 23
H18A   2   0.913036  -0.089257   0.875788  11.000000  -1.200000
H18B   2   0.773439  -0.141935   0.880581  11.000000  -1.200000
AFIX 0
C19    1   0.937108  -0.080984   1.072018  11.000000   0.061480 =
           0.063330   0.042010   0.009890  -0.001910   0.002850
C20    1   0.318220   0.080024   0.909907  11.000000   0.033910 =
           0.106050   0.081580  -0.003850   0.005100   0.008100
AFIX 137
H20A   2   0.283931   0.027648   0.930525  11.000000  -1.500000
H20B   2   0.256701   0.098214   0.870632  11.000000  -1.500000
H20C   2   0.320939   0.122728   0.948039  11.000000  -1.500000
AFIX 0
C21    1   0.861884   0.446782   0.858305  11.000000   0.100980 =
           0.049090   0.092140   0.006320   0.002950   0.000400
AFIX 137
H21A   2   0.807972   0.453381   0.813505  11.000000  -1.500000
H21B   2   0.947667   0.478787   0.854340  11.000000  -1.500000
H21C   2   0.808134   0.467212   0.899850  11.000000  -1.500000
PART 1
AFIX 0
C22    1   0.749864   0.311324   0.643230  21.000000   0.135360 =
           0.138450   0.066990   0.034030   0.012520   0.031380
AFIX 137
H22A   2   0.816202   0.269654   0.626030  21.000000  -1.500000
H22B   2   0.757523   0.361715   0.613355  21.000000  -1.500000
H22C   2   0.656139   0.288844   0.639342  21.000000  -1.500000
PART 2
AFIX 0
C22'   1   0.674288   0.357315   0.670690 -21.000000   0.096710 =
           0.126060   0.087990   0.037100   0.002750   0.040650
AFIX 137
H22D   2   0.638591   0.312378   0.639849 -21.000000  -1.500000
H22E   2   0.736410   0.392663   0.642068 -21.000000  -1.500000
H22F   2   0.597239   0.390880   0.688966 -21.000000  -1.500000
PART 0
AFIX 0
C23    1   0.796355  -0.055871   0.756900  11.000000   0.072210 =
           0.071070   0.044120  -0.010170  -0.007110   0.017760
AFIX 23
H23A   2   0.896366  -0.068318   0.758323  11.000000  -1.200000
H23B   2   0.782209  -0.008621   0.723046  11.000000  -1.200000
AFIX 0
C24    1   0.720629  -0.130460   0.728696  11.000000   0.148880 =
           0.077280   0.072000  -0.030800  -0.021130   0.017010
AFIX 137
H24A   2   0.751610  -0.180298   0.754843  11.000000  -1.500000
H24B   2   0.739376  -0.137056   0.676548  11.000000  -1.500000
H24C   2   0.621316  -0.122867   0.736229  11.000000  -1.500000
AFIX 0
C1'    1   1.069157  -0.116185   1.093961  11.000000   0.054510 =
           0.053430   0.049630   0.012650  -0.005440  -0.000830
C2'    1   1.115288  -0.108490   1.167241  11.000000   0.066930 =
           0.061220   0.051900   0.018730  -0.010030  -0.005350
C3'    1   1.244571  -0.142564   1.184548  11.000000   0.079520 =
           0.068690   0.071330   0.013050  -0.030790  -0.004260
AFIX 43
H3'    2   1.276906  -0.138906   1.233303  11.000000  -1.200000
AFIX 0
C4'    1   1.324575  -0.180411   1.134120  11.000000   0.069020 =
           0.063900   0.103000   0.014580  -0.031580   0.003530
AFIX 43
H4'    2   1.411596  -0.202547   1.148007  11.000000  -1.200000
AFIX 0
C5'    1   1.280941  -0.187390   1.061862  11.000000   0.061300 =
           0.069140   0.091300   0.002170  -0.012680   0.011190
AFIX 43
H5'    2   1.337946  -0.213444   1.026453  11.000000  -1.200000
AFIX 0
C6'    1   1.154364  -0.155970   1.042934  11.000000   0.064070 =
           0.061240   0.061750   0.007480  -0.009270   0.005410
AFIX 43
H6'    2   1.123598  -0.161283   0.994013  11.000000  -1.200000
AFIX 0
N1     3   1.039745  -0.068460   1.218412  11.000000   0.089340 =
           0.125060   0.043110   0.003920  -0.006640   0.005060
AFIX 93
H1A    2   1.071554  -0.063566   1.263113  11.000000  -1.200000
H1B    2   0.958808  -0.047322   1.206989  11.000000  -1.200000
AFIX 0
N2     3   0.750319  -0.031570   0.829882  11.000000   0.047080 =
           0.050110   0.041180  -0.005830  -0.004730   0.005460
O1     4   0.858999  -0.041655   1.111479  11.000000   0.078500 =
           0.113310   0.045710  -0.000580  -0.001710   0.029290
O2     4   0.906963  -0.097110   1.001716  11.000000   0.056040 =
           0.057550   0.046230   0.006740  -0.003420   0.009790
O3     4   0.645817   0.197056   0.997295  11.000000   0.042670 =
           0.064550   0.040350  -0.009670   0.003130   0.004810
AFIX 147
H3     2   0.714629   0.208161   1.023371  11.000000  -1.500000
AFIX 0
O4     4   0.898824   0.228115   0.979160  11.000000   0.041850 =
           0.062550   0.043630  -0.003380  -0.007300  -0.001570
AFIX 147
H4     2   0.978969   0.246329   0.972101  11.000000  -1.500000
AFIX 0
O5     4   1.057797   0.209071   0.860555  11.000000   0.039240 =
           0.061250   0.069480   0.004000   0.006630  -0.006020
AFIX 147
H5A    2   1.067213   0.260547   0.853971  11.000000  -1.500000
AFIX 0
O6     4   0.893841   0.360551   0.868850  11.000000   0.061800 =
           0.048530   0.073680   0.002400   0.001760  -0.001090
PART 1
O7     4   0.777033   0.330275   0.713419  21.000000   0.104100 =
           0.104000   0.068830   0.046510  -0.006640   0.010510
PART 2
O7'    4   0.730728   0.330584   0.716608 -21.000000   0.087240 =
           0.096490   0.066820   0.035870   0.001140   0.012600
PART 0
O8     4   0.452733   0.067714   0.881766  11.000000   0.032000 =
           0.076650   0.048840  -0.001810  -0.002530   0.003280
HKLF 4
END
Q1     1   1.001100   0.052500   0.799700  11.000000   0.050000 0.460000
Q2     1   0.632600  -0.202500   0.975600  11.000000   0.050000 0.140000
Q3     1   0.677200  -0.082200   0.621500  11.000000   0.050000 0.130000
Q4     1   0.820300  -0.180600   0.998100  11.000000   0.050000 0.130000
Q5     1   0.244500   0.042800   0.878600  11.000000   0.050000 0.130000
Q6     1   0.690900   0.420500   0.692400  11.000000   0.050000 0.120000
Q7     1   0.678300   0.342300   0.985900  11.000000   0.050000 0.120000
Q8     1   0.673800   0.224400   0.625800  11.000000   0.050000 0.110000
Q9     1   0.822100  -0.207300   0.880800  11.000000   0.050000 0.110000
Q10    1   1.422400  -0.290100   0.976000  11.000000   0.050000 0.110000
Q11    1   0.601100  -0.123100   0.601000  11.000000   0.050000 0.110000
Q12    1   0.295100   0.198200   0.881700  11.000000   0.050000 0.110000
Q13    1   1.395700  -0.275500   1.008600  11.000000   0.050000 0.110000
Q14    1   0.642100   0.456500   0.638700  11.000000   0.050000 0.110000
Q15    1   0.716400   0.440100   0.746800  11.000000   0.050000 0.110000
Q16    1   0.506000   0.284900   0.605500  11.000000   0.050000 0.110000
Q17    1   1.065700  -0.224900   1.132800  11.000000   0.050000 0.110000
Q18    1   0.740600   0.054900   0.943100  11.000000   0.050000 0.100000
Q19    1   0.792600  -0.185700   0.957500  11.000000   0.050000 0.100000
Q20    1   0.680700   0.460600   0.774800  11.000000   0.050000 0.100000
Q21    1   0.756600   0.358100   0.944600  11.000000   0.050000 0.100000
Q22    1   0.776900   0.480000   0.747000  11.000000   0.050000 0.100000
Q23    1   0.019700   0.567400   0.799500  11.000000   0.050000 0.100000
Q24    1   0.912100   0.108000   1.044700  11.000000   0.050000 0.100000
Q25    1   0.643500   0.161400   0.739500  11.000000   0.050000 0.100000
HKLF 4
REM     x5 in P2(1)2(1)2(1)
REM R1=  0.0461 for   3831 Fo > 4sig(Fo)  and  0.0548 for all   4528 data
REM    388 parameters refined using     60 restraints
;
