# Supplementary material for: Crystal structure of sepaconitine, a C19-diterpenoid alkaloid from the roots of Aconitum sinomontanum Nakai
Source: Acta Crystallogr E Crystallogr Commun. 2015 Jul 8;71(Pt 8):o550–1. doi: 10.1107/S205698901501258X (PMC4571391; doi:10.1107/S205698901501258X)
Supplement: Supplementary file 2 [file e-71-0o550-Isup2.hkl]

# 
# h,k,l, Fc-squared, Fo-squared, sigma(Fo-squared) and status flag 
# 
data_I
_shelx_title '    x5 in P2(1)2(1)2(1)' 
_shelx_refln_list_code          4 
_shelx_F_calc_maximum      237.32 
_exptl_crystal_F_000      1200.00 
_reflns_d_resolution_high  0.8506 
 
loop_ 
 _symmetry_equiv_pos_as_xyz 
 'x, y, z' 
 '-x+1/2, -y, z+1/2' 
 'x+1/2, -y+1/2, -z' 
 '-x, y+1/2, -z+1/2' 
 
_cell_length_a     9.6917 
_cell_length_b    16.0510 
_cell_length_c    18.3549 
_cell_angle_alpha  90.000 
_cell_angle_beta   90.000 
_cell_angle_gamma  90.000 
 
_shelx_F_squared_multiplier     1.000 
 
loop_ 
 _refln_index_h 
 _refln_index_k 
 _refln_index_l 
 _refln_F_squared_calc 
 _refln_F_squared_meas 
 _refln_F_squared_sigma 
 _refln_observed_status 
   2   0   0    23373.32    20607.72    613.02 o 
   4   0   0      384.51      403.87     13.45 o 
  10   0   0       24.05       37.35     11.95 o 
   1   1   0    14060.69    12355.07    367.51 o 
   2   1   0      769.59      708.55     15.67 o 
   3   1   0       46.52       45.77      2.24 o 
   4   1   0     1876.08     2001.55     43.13 o 
   5   1   0      118.17      120.99     12.45 o 
   6   1   0      697.38      749.97     24.90 o 
   7   1   0        7.12        8.39      2.24 o 
   8   1   0       20.33       26.79      6.22 o 
   9   1   0       83.13       98.02     10.90 o 
  10   1   0       20.73       33.46      6.58 o 
  11   1   0        0.62        3.67      5.10 o 
   0   2   0       74.14       81.17      3.49 o 
   1   2   0    10500.92     9148.11    191.73 o 
   2   2   0     2479.19     2326.10     69.72 o 
   3   2   0     2164.56     2127.68     45.60 o 
   4   2   0     2457.24     2860.77     64.49 o 
   5   2   0        5.75        5.67      1.02 o 
   7   2   0      100.30       84.66     16.43 o 
   8   2   0      143.17      120.95      9.15 o 
   9   2   0        4.87        9.19      4.99 o 
  10   2   0       67.09       89.12      8.80 o 
  11   2   0        0.17        0.00      4.18 o 
   1   3   0    22671.16    19712.61    413.58 o 
   2   3   0     4399.06     4185.30     88.73 o 
   3   3   0     4488.93     4154.21     72.16 o 
   4   3   0     1062.92     1019.74     23.05 o 
   5   3   0     1767.78     1709.95     37.66 o 
   6   3   0      356.20      305.27     28.39 o 
   7   3   0        1.79        0.00      5.98 o 
   8   3   0      425.29      457.16     22.91 o 
   9   3   0       86.69       97.90      9.38 o 
  10   3   0        0.02        5.39      5.05 o 
  11   3   0        8.55       12.45      7.47 o 
   1   4   0    13652.76    11298.84    335.64 o 
   2   4   0      198.23      166.44      5.10 o 
   3   4   0     1083.07     1202.00     26.92 o 
   4   4   0      141.06      149.84      8.93 o 
   5   4   0       17.33       16.18      1.92 o 
   6   4   0       64.32       55.28     12.45 o 
   7   4   0      577.89      602.56     48.30 o 
   8   4   0       17.41       17.33      4.25 o 
   9   4   0       92.26       89.83      6.99 o 
  10   4   0       45.76       65.10      7.53 o 
  11   4   0       15.00       22.91      7.97 o 
   2   5   0       38.12       37.35      3.49 o 
   3   5   0     2643.79     2540.76     56.12 o 
   4   5   0       61.84       50.54      3.67 o 
   5   5   0      730.98      703.82     21.26 o 
   6   5   0       92.75       78.18     14.44 o 
   7   5   0       84.44       67.73     14.94 o 
   8   5   0      327.24      378.46     19.83 o 
   9   5   0       31.54       59.00      8.51 o 
  10   5   0        0.71        0.00      6.09 o 
   1   6   0     1607.72     1774.83     57.27 o 
   2   6   0     5019.67     4926.20    108.81 o 
   3   6   0        0.61        2.49      1.40 o 
   4   6   0      204.72      181.27     18.43 o 
   5   6   0      592.93      544.30     41.83 o 
   6   6   0       46.07       53.78     12.45 o 
   7   6   0       67.30       61.25     14.44 o 
   8   6   0      320.06      347.03     31.37 o 
   9   6   0        4.15        1.44      4.09 o 
  10   6   0        0.46        0.67      5.96 o 
   1   7   0     8591.91     8876.43    194.90 o 
   2   7   0     1240.11     1258.16     28.22 o 
   3   7   0     1196.18     1224.79     35.94 o 
   4   7   0      233.10      223.60     21.41 o 
   5   7   0      236.19      249.99     24.40 o 
   6   7   0       86.23       76.69     14.94 o 
   7   7   0      196.30      219.61     24.90 o 
   8   7   0       38.78       55.07     10.53 o 
   9   7   0       77.70       69.76      7.99 o 
  10   7   0        8.19        7.74      5.74 o 
   0   8   0    17322.67    18367.27    566.71 o 
   1   8   0      281.81      298.67     13.69 o 
   2   8   0      393.70      439.84     14.82 o 
   3   8   0      355.22      410.47     14.95 o 
   4   8   0      340.26      452.67     35.86 o 
   5   8   0      115.47      123.00     16.93 o 
   6   8   0      150.27      183.76     21.91 o 
   7   8   0      120.85      139.90     14.89 o 
   8   8   0      611.11      565.71     43.32 o 
   9   8   0        2.94        5.67      6.22 o 
  10   8   0       59.04       58.73      7.92 o 
   1   9   0        4.95        4.48      2.11 o 
   2   9   0     1478.70     1577.13     53.78 o 
   3   9   0      167.47      199.14     13.94 o 
   4   9   0      371.36      462.82     17.28 o 
   5   9   0      456.33      510.44     41.33 o 
   6   9   0       17.25       19.42      9.46 o 
   7   9   0      247.48      233.36     31.62 o 
   8   9   0        9.17        8.96     11.95 o 
   9   9   0        1.95        0.00      7.97 o 
  10   9   0       18.78        8.96      5.98 o 
   0  10   0      235.79      227.58     12.45 o 
   1  10   0      232.98      186.17      7.75 o 
   2  10   0      198.61      226.09     12.45 o 
   3  10   0      317.03      356.06     16.93 o 
   4  10   0      589.65      702.95     55.28 o 
   5  10   0      806.26      898.87     65.24 o 
   6  10   0        6.59       16.21      5.74 o 
   7  10   0       27.80       18.78      5.57 o 
   8  10   0       17.53       11.95     10.46 o 
   9  10   0       23.98       13.45      8.96 o 
   1  11   0      206.01      191.73      8.45 o 
   2  11   0      400.28      401.38     18.92 o 
   3  11   0      538.63      517.91     22.91 o 
   4  11   0      186.77      177.78     11.95 o 
   5  11   0       57.56       76.69     11.45 o 
   6  11   0        1.70        2.99      5.98 o 
   7  11   0       25.31       11.23      5.88 o 
   8  11   0      163.56      157.06     11.05 o 
   9  11   0       24.79       12.45      7.47 o 
   0  12   0      278.46      295.80     15.94 o 
   1  12   0        3.32        2.74      2.82 o 
   2  12   0        6.33       11.95      4.48 o 
   3  12   0       20.77       15.94      5.48 o 
   4  12   0       12.19        0.54      4.05 o 
   5  12   0        8.27        2.49      6.47 o 
   6  12   0       28.81       28.39      7.47 o 
   7  12   0       17.15       17.03      5.80 o 
   8  12   0       11.49       12.38      4.88 o 
   1  13   0        9.60        7.42      3.33 o 
   2  13   0      117.78      148.90     11.95 o 
   3  13   0       40.23       36.98      4.43 o 
   4  13   0        0.33        0.00      2.89 o 
   5  13   0       12.05       11.45      7.47 o 
   6  13   0        5.28       11.95      6.97 o 
   7  13   0        3.00        1.99      4.60 o 
   8  13   0        0.05        0.00      3.68 o 
   0  14   0       63.67       62.29      5.45 o 
   1  14   0        2.99        0.00      2.49 o 
   2  14   0       77.92       77.71      5.08 o 
   3  14   0       53.96       57.95      6.97 o 
   4  14   0       29.10       22.38      4.60 o 
   5  14   0       22.97       14.44      6.97 o 
   6  14   0       11.49        1.49      5.98 o 
   7  14   0       41.28       31.73      5.23 o 
   1  15   0       71.53       57.91      4.77 o 
   2  15   0        1.65        0.00      3.98 o 
   3  15   0      120.74      123.79     15.94 o 
   4  15   0      154.71      155.54      9.46 o 
   5  15   0        5.55        3.49      3.31 o 
   6  15   0       38.44       33.37      6.97 o 
   0  16   0        0.00        0.00      4.14 o 
   1  16   0        0.61        0.00      3.41 o 
   2  16   0        7.33        4.48      4.98 o 
   3  16   0        1.02        2.85      3.68 o 
   4  16   0      139.55      163.34     10.46 o 
   5  16   0        8.33       15.30      3.59 o 
   6  16   0        4.04        5.48      4.48 o 
   1  17   0        3.58        0.00      3.77 o 
   2  17   0        4.09        7.32      4.22 o 
   3  17   0        0.53        3.98      4.48 o 
   4  17   0       74.62       72.21      6.47 o 
   0  18   0        0.67        2.99      4.48 o 
   2  18   0       28.19       35.36      8.96 o 
   1   0   1       90.96       59.10      2.24 o 
   2   0   1     7736.10     7869.70    234.05 o 
   3   0   1     1071.85      803.93     17.60 o 
   4   0   1       95.41      118.19      8.22 o 
   5   0   1      183.03      199.39      5.60 o 
   6   0   1      123.62      131.47      6.47 o 
   7   0   1       87.69       71.21      7.47 o 
   8   0   1      962.96     1102.05     45.81 o 
   9   0   1      134.10      146.33     16.92 o 
  10   0   1        1.11        1.25      5.04 o 
  11   0   1        4.90        8.22      5.28 o 
 -11   1   1       35.91       62.85     12.95 o 
 -10   1   1       31.52       31.07      7.87 o 
  -9   1   1       95.86      115.81     14.15 o 
  -8   1   1       96.33       91.13      9.46 o 
  -7   1   1      494.02      464.93     40.34 o 
  -5   1   1      830.85      850.69     18.98 o 
  -4   1   1      730.06      666.06     15.09 o 
  -3   1   1      110.91      121.27      4.48 o 
  -2   1   1     1547.41     1498.94     45.81 o 
  -1   1   1     6335.36     5820.26    148.30 o 
   0   1   1     9405.05     8432.42    251.48 o 
   1   1   1     6330.54     5823.11    122.01 o 
   2   1   1     1560.16     1511.00     32.22 o 
   3   1   1      114.51      123.50      4.98 o 
   4   1   1      727.97      669.96     15.31 o 
   5   1   1      832.70      845.50     15.62 o 
   6   1   1      344.95      379.96     13.45 o 
   7   1   1      497.48      514.43     31.62 o 
   8   1   1       97.42       89.64      7.69 o 
   9   1   1       96.12       98.17      8.74 o 
  10   1   1       31.74       26.76      6.07 o 
  11   1   1       36.42       54.88      7.56 o 
 -11   2   1       23.03       34.11      6.34 o 
 -10   2   1       35.58       55.31     11.45 o 
  -9   2   1       97.94      116.59      7.76 o 
  -8   2   1      223.64      219.07     12.43 o 
  -7   2   1        2.42        5.48      3.12 o 
  -6   2   1      133.35      119.02     15.44 o 
  -4   2   1      513.11      434.47     10.49 o 
  -3   2   1     1371.77     1183.31     25.87 o 
  -2   2   1    11483.61    10624.03    280.86 o 
  -1   2   1     5004.70     4285.44     89.97 o 
   0   2   1     5374.14     4579.99    136.45 o 
   1   2   1     4975.73     4245.17     89.79 o 
   2   2   1    11491.55    10927.53    226.07 o 
   3   2   1     1357.42     1175.25     25.88 o 
   4   2   1      512.34      439.55      9.67 o 
   5   2   1      301.93      360.09      7.57 o 
   8   2   1      219.95      209.21     14.19 o 
   9   2   1       96.40      108.08      9.32 o 
  10   2   1       34.80       49.79      7.18 o 
  11   2   1       23.00       26.88      4.87 o 
 -11   3   1        1.59        4.48      6.97 o 
 -10   3   1        5.10        1.77      4.91 o 
  -9   3   1      106.32      104.72      7.38 o 
  -8   3   1      105.49      102.60      9.35 o 
  -7   3   1       17.23       14.44      8.47 o 
  -6   3   1      837.03      746.98     54.78 o 
  -5   3   1     1003.47     1027.49     68.47 o 
  -4   3   1     2875.10     2967.01     89.64 o 
  -3   3   1     3733.52     3439.60    105.08 o 
  -2   3   1      333.28      286.34      9.96 o 
  -1   3   1     8890.38     7737.23    228.08 o 
   0   3   1    13637.63    10929.33    324.19 o 
   1   3   1     8892.39     7628.23    161.28 o 
   2   3   1      336.74      293.11      7.39 o 
   3   3   1     3735.48     3558.63     75.00 o 
   4   3   1     2858.83     2993.19     52.52 o 
   5   3   1      997.01     1043.99     28.39 o 
   7   3   1       18.18       27.39     10.46 o 
   8   3   1      106.28      101.68      9.15 o 
   9   3   1      105.65       99.80      9.99 o 
  10   3   1        4.83        4.40      4.89 o 
  11   3   1        1.51        7.47      4.93 o 
 -11   4   1        7.87        1.99      6.47 o 
 -10   4   1       30.64       34.04      6.27 o 
  -9   4   1       32.07       37.49      5.50 o 
  -8   4   1        6.74        8.77      3.67 o 
  -7   4   1       18.93       22.41      9.46 o 
  -6   4   1       55.81       47.81     11.45 o 
  -5   4   1     1251.53     1241.91     57.02 o 
  -4   4   1     1964.74     2031.15     74.57 o 
  -3   4   1      644.74      646.89     20.92 o 
  -2   4   1      154.18      199.52     12.45 o 
  -1   4   1    17996.42    15154.87    372.49 o 
   1   4   1    18023.53    15036.95    316.57 o 
   2   4   1      152.88      184.90      5.45 o 
   3   4   1      637.71      632.12     15.13 o 
   4   4   1     1959.12     2072.73     44.01 o 
   5   4   1     1253.78     1224.05     40.38 o 
   6   4   1       56.35       53.28     11.95 o 
   7   4   1       19.32       25.40     10.46 o 
   8   4   1        6.65       13.34      6.13 o 
   9   4   1       31.44       35.60      4.80 o 
  10   4   1       30.41       35.80      6.15 o 
  11   4   1        7.86        8.47      4.74 o 
 -10   5   1        8.45       15.09      7.02 o 
  -9   5   1       82.03       88.47     14.05 o 
  -8   5   1      155.98      149.12      9.18 o 
  -7   5   1      166.99      153.38     20.42 o 
  -6   5   1      399.09      399.88     33.86 o 
  -5   5   1      343.53      353.27     11.43 o 
  -4   5   1      500.82      521.35     15.25 o 
  -3   5   1       90.52       85.78      8.96 o 
  -2   5   1      991.10      841.60     27.39 o 
  -1   5   1     1479.93     1488.98     46.81 o 
   4   5   1      498.28      436.74     36.35 o 
   5   5   1      341.09      306.76     28.39 o 
   6   5   1      401.83      366.02     33.37 o 
   7   5   1      165.24      146.41     19.92 o 
   8   5   1      154.10      154.44     12.25 o 
   9   5   1       82.60       89.97      7.46 o 
  10   5   1        8.50       20.09      7.37 o 
 -10   6   1       29.67       37.67      8.01 o 
  -9   6   1       86.82       66.32      8.07 o 
  -8   6   1       92.97       88.47      9.43 o 
  -7   6   1      109.59      115.53     17.43 o 
  -6   6   1       29.82       26.89      9.46 o 
  -5   6   1      195.83      204.17     20.92 o 
  -4   6   1      601.84      550.25     22.16 o 
  -3   6   1      403.37      420.02     11.79 o 
  -2   6   1     4517.10     4509.41     99.65 o 
  -1   6   1     1354.52     1252.08     29.05 o 
   3   6   1      402.58      347.60     29.38 o 
   4   6   1      604.22      489.52     38.84 o 
   5   6   1      196.80      199.20     21.41 o 
   6   6   1       29.52       16.93      8.47 o 
   7   6   1      107.31      109.06     17.43 o 
   8   6   1       92.21       91.37      9.37 o 
   9   6   1       87.38       62.26      7.75 o 
  10   6   1       30.08       33.41      8.71 o 
 -10   7   1        4.21        6.97      5.96 o 
  -9   7   1       12.25       13.02      4.94 o 
  -8   7   1      142.52      145.03     15.03 o 
  -7   7   1      146.10      162.84     21.41 o 
  -6   7   1       47.03       51.29     12.45 o 
  -5   7   1      305.70      365.52     30.88 o 
  -4   7   1      205.13      194.22     18.92 o 
  -3   7   1      125.29      142.12      5.12 o 
  -2   7   1     1232.84     1232.36     23.10 o 
  -1   7   1      474.20      476.09     12.68 o 
   0   7   1      560.73      658.48     21.21 o 
   1   7   1      478.92      477.78     13.03 o 
   2   7   1     1229.67     1214.59     41.33 o 
   3   7   1      125.88      143.35      6.68 o 
   4   7   1      203.79      174.30     18.43 o 
   5   7   1      305.83      334.15     30.38 o 
   6   7   1       47.11       44.82     11.95 o 
   7   7   1      146.25      173.30     21.91 o 
   8   7   1      143.05      130.38     14.58 o 
   9   7   1       11.96        8.63      4.50 o 
  10   7   1        4.12        9.10      5.80 o 
 -10   8   1        8.01        8.40      5.25 o 
  -9   8   1       72.64       86.39     18.67 o 
  -8   8   1       53.42       50.30     15.94 o 
  -7   8   1      475.34      487.98     51.29 o 
  -6   8   1      665.56      751.96     56.77 o 
  -5   8   1       31.22       33.86      9.46 o 
  -4   8   1       51.66       61.29      6.97 o 
  -3   8   1      560.37      546.35     18.17 o 
  -2   8   1      114.73      117.47      5.29 o 
  -1   8   1        1.21       12.22      4.87 o 
   0   8   1     3604.59     4006.33     89.97 o 
   1   8   1        1.05        2.74      2.74 o 
   2   8   1      111.40      120.48      6.53 o 
   3   8   1      561.23      538.13     18.47 o 
   4   8   1       51.75       60.75     11.45 o 
   5   8   1       32.06       35.36      9.96 o 
   6   8   1      665.60      757.94     57.27 o 
   7   8   1      474.28      439.70     36.10 o 
   8   8   1       53.07       34.36     13.94 o 
   9   8   1       71.79       70.61      7.62 o 
  10   8   1        7.97        6.35      5.10 o 
 -10   9   1       14.57       10.96      6.47 o 
  -9   9   1       17.78        4.98      9.46 o 
  -8   9   1       10.07        4.48     10.96 o 
  -7   9   1      106.27      113.54     17.43 o 
  -6   9   1      165.50      173.80     21.41 o 
  -5   9   1      171.52      228.08     22.91 o 
  -4   9   1      353.76      392.96     41.58 o 
  -3   9   1      525.07      622.83     70.96 o 
  -2   9   1      318.62      338.02     11.09 o 
  -1   9   1     1584.46     1674.99     40.49 o 
   0   9   1       74.77       83.18      4.93 o 
   1   9   1     1593.45     1708.42     40.67 o 
   2   9   1      318.91      369.01     15.94 o 
   3   9   1      524.51      569.35     47.81 o 
   4   9   1      353.53      417.81     33.86 o 
   5   9   1      168.65      184.75     21.41 o 
   6   9   1      167.41      173.30     21.41 o 
   7   9   1      108.16      110.33     12.97 o 
   8   9   1       10.16        1.49     10.96 o 
   9   9   1       17.75       12.45      8.96 o 
  -9  10   1       23.08       22.41      9.46 o 
  -8  10   1       27.89       17.43     11.45 o 
  -7  10   1       21.65       15.38      5.86 o 
  -6  10   1        8.50       12.98      5.48 o 
  -5  10   1        0.08        6.47      7.47 o 
  -4  10   1      272.29      323.69     16.43 o 
  -3  10   1      403.58      414.82     18.43 o 
  -2  10   1      235.08      221.86      8.80 o 
  -1  10   1       50.51       40.01      4.04 o 
   0  10   1      228.24      254.74     13.94 o 
   1  10   1       51.07       42.42      4.23 o 
   2  10   1      233.04      214.63     12.45 o 
   3  10   1      403.03      385.94     18.43 o 
   4  10   1      271.89      337.04     32.87 o 
   5  10   1        0.09        0.50      6.47 o 
   6  10   1        8.59        9.96      5.02 o 
   7  10   1       21.66       12.45     11.45 o 
   8  10   1       27.18       24.90     10.96 o 
   9  10   1       23.47       22.41      8.96 o 
  -9  11   1        8.31        1.00      6.97 o 
  -8  11   1        5.59        6.70      3.61 o 
  -7  11   1       66.66       61.75      9.46 o 
  -6  11   1      193.77      180.77     16.43 o 
  -5  11   1      869.86      754.45     33.86 o 
  -4  11   1      494.93      492.51     22.41 o 
  -3  11   1     1095.26     1253.93     44.82 o 
  -2  11   1      126.99      113.04      9.46 o 
  -1  11   1      118.15      125.23      9.46 o 
   0  11   1       13.32       14.41      4.23 o 
   1  11   1      117.10      120.77      6.69 o 
   2  11   1      127.57      129.97      9.96 o 
   3  11   1     1097.77     1176.25     44.82 o 
   4  11   1      494.59      515.42     22.91 o 
   5  11   1      871.38      725.07     33.37 o 
   6  11   1      192.96      157.36     14.44 o 
   7  11   1       67.54       66.10      8.20 o 
   8  11   1        5.66        1.49      8.47 o 
  -8  12   1        8.56        6.74      4.60 o 
  -7  12   1       27.72       29.23      6.17 o 
  -6  12   1       29.95       18.43      7.47 o 
  -5  12   1       12.91       11.24      4.42 o 
  -4  12   1      886.61      875.40     28.14 o 
  -3  12   1        3.51        3.49      3.98 o 
  -2  12   1       29.22       15.44      4.98 o 
  -1  12   1        9.03       14.25      3.52 o 
   0  12   1        0.01        2.26      3.49 o 
   1  12   1        8.78        8.76      3.49 o 
   2  12   1       29.66       38.35      6.97 o 
   3  12   1        3.29        3.98      3.98 o 
   4  12   1      889.10      879.60     26.14 o 
   5  12   1       12.64       19.42      7.97 o 
   6  12   1       30.04       33.37      7.97 o 
   7  12   1       28.02       23.52      6.17 o 
   8  12   1        8.32       10.33      4.60 o 
  -8  13   1       15.97       11.25      4.05 o 
  -7  13   1        7.57        8.07      4.97 o 
  -6  13   1       40.36       38.84      8.47 o 
  -5  13   1      197.95      193.22     16.93 o 
  -4  13   1      149.28      144.44      9.33 o 
  -3  13   1       30.39       25.11      3.68 o 
  -2  13   1       56.97       43.32      7.47 o 
  -1  13   1       26.02       33.82      4.74 o 
   0  13   1      696.41      652.72     21.91 o 
   1  13   1       26.12       18.92      5.98 o 
   2  13   1       56.51       61.25      8.96 o 
   3  13   1       29.88       34.85      3.78 o 
   4  13   1      147.83      146.95      9.97 o 
   5  13   1      199.11      182.76     15.94 o 
   6  13   1       41.08       42.83      8.47 o 
   7  13   1        7.66        9.96      5.98 o 
   8  13   1       16.06       12.95      4.98 o 
  -7  14   1        5.12        6.74      4.42 o 
  -6  14   1       34.25       28.88      7.47 o 
  -5  14   1       51.30       41.83      8.47 o 
  -4  14   1      143.45      128.02      8.25 o 
  -3  14   1        0.78        4.16      3.91 o 
  -2  14   1        4.16        5.86      2.97 o 
  -1  14   1        9.22        6.02      2.62 o 
   0  14   1        8.57        3.02      2.25 o 
   1  14   1        9.27        6.04      2.75 o 
   2  14   1        4.21        2.46      2.76 o 
   3  14   1        0.80        0.00      3.77 o 
   4  14   1      143.93      145.71      9.21 o 
   5  14   1       52.31       57.87      8.47 o 
   6  14   1       34.20       24.90      6.97 o 
   7  14   1        5.17        9.46      5.48 o 
  -6  15   1       18.34        9.96      5.98 o 
  -5  15   1       69.75       45.32      8.47 o 
  -4  15   1        1.35        2.67      3.68 o 
  -3  15   1      184.51      196.77     12.70 o 
  -2  15   1       18.90       17.93      5.48 o 
  -1  15   1       94.29       93.12      5.63 o 
   0  15   1        0.57        2.67      3.01 o 
   1  15   1       94.35       95.07      8.96 o 
   2  15   1       18.90       19.83      4.74 o 
   3  15   1      183.45      188.70      9.92 o 
   4  15   1        1.35        2.55      3.77 o 
   5  15   1       70.80       68.88      5.34 o 
   6  15   1       18.27       17.93      5.98 o 
  -6  16   1       30.97       21.41      4.98 o 
  -5  16   1        1.55        4.46      3.22 o 
  -4  16   1       47.54       39.33      8.96 o 
  -3  16   1       70.12       82.17      7.97 o 
  -2  16   1        0.02        0.00      4.48 o 
  -1  16   1       60.67       63.04      9.96 o 
   0  16   1        3.01        0.00      2.76 o 
   1  16   1       61.27       61.86      4.60 o 
   2  16   1        0.04        0.00      4.48 o 
   3  16   1       70.17       68.97     17.43 o 
   4  16   1       47.61       46.96      4.78 o 
   5  16   1        1.63        0.00      3.49 o 
   6  16   1       30.71       25.90      5.48 o 
  -4  17   1       45.71       40.83      4.98 o 
  -3  17   1        0.09        1.99      4.48 o 
  -2  17   1        1.35        2.03      4.73 o 
  -1  17   1        6.30        3.49      6.97 o 
   0  17   1        4.48        0.61      3.77 o 
   1  17   1        6.28        2.93      3.84 o 
   2  17   1        1.27        0.00      3.98 o 
   3  17   1        0.12        2.49      3.98 o 
   4  17   1       45.03       44.45      7.22 o 
  -2  18   1        0.08        2.99      6.47 o 
  -1  18   1       21.98       22.89      4.73 o 
   0  18   1        2.15        1.74      3.17 o 
   0   0   2     5505.74     5073.50    150.89 o 
   1   0   2    56320.63    49049.52   1028.57 o 
   2   0   2     4135.88     3774.53     79.58 o 
   3   0   2      163.32      174.72      4.54 o 
   4   0   2     4675.72     4910.30     84.52 o 
   7   0   2      294.75      279.37     15.94 o 
   8   0   2      653.02      754.95     34.36 o 
   9   0   2      262.06      256.06     13.00 o 
  10   0   2        8.61        7.18      5.16 o 
  11   0   2        6.90       10.81      5.45 o 
 -11   1   2       33.56       43.31     13.20 o 
 -10   1   2       30.44       28.32      5.91 o 
  -9   1   2        8.85        7.88      3.95 o 
  -8   1   2      623.25      669.30     31.87 o 
  -7   1   2      379.40      363.53     19.42 o 
  -6   1   2      116.88       81.67     12.45 o 
  -4   1   2     5003.95     5177.08    158.36 o 
  -3   1   2     4331.21     4163.18    126.49 o 
  -2   1   2      361.77      349.99     10.21 o 
  -1   1   2     9628.44     9547.58    233.56 o 
   0   1   2     8292.50     7864.65    164.80 o 
   1   1   2     9630.63     9219.78    196.66 o 
   2   1   2      357.69      321.20      7.92 o 
   3   1   2     4346.01     4215.15     88.73 o 
   4   1   2     4987.10     5282.15     90.66 o 
   5   1   2     2425.80     2525.25     44.27 o 
   7   1   2      381.91      374.98     18.92 o 
   8   1   2      617.65      671.29     36.35 o 
   9   1   2        8.87        8.79      4.95 o 
  10   1   2       31.51       32.89      6.31 o 
  11   1   2       33.37       33.86      5.24 o 
 -11   2   2       10.00        5.98      7.47 o 
 -10   2   2       21.83       31.45      7.65 o 
  -9   2   2       76.90       81.04      7.62 o 
  -8   2   2      344.01      381.46     20.92 o 
  -7   2   2       36.50       31.75      5.19 o 
  -6   2   2       52.21       53.28     11.45 o 
  -5   2   2     1993.37     1564.18    114.54 o 
  -3   2   2     2196.68     2093.54     63.74 o 
  -2   2   2      628.41      580.65     19.42 o 
  -1   2   2     1508.32     1564.18     46.81 o 
   0   2   2     2668.42     2186.01     67.48 o 
   1   2   2     1511.91     1533.37     33.27 o 
   2   2   2      626.15      591.25     15.19 o 
   3   2   2     2203.53     2057.15     44.54 o 
   4   2   2      473.84      446.60     10.74 o 
   5   2   2     1996.68     1879.60     32.20 o 
   8   2   2      342.99      359.03     24.90 o 
   9   2   2       77.34       80.97      8.18 o 
  10   2   2       21.77       24.94      6.07 o 
  11   2   2        9.67        8.75      4.00 o 
 -11   3   2        6.09        5.98      6.97 o 
 -10   3   2       37.68       50.45      8.72 o 
  -9   3   2      102.22      125.03      7.80 o 
  -8   3   2      475.51      456.82     16.03 o 
  -7   3   2      277.04      279.74     14.70 o 
  -6   3   2       68.97       59.26     11.95 o 
  -5   3   2     1640.59     1472.05    103.58 o 
  -4   3   2     2464.33     2075.61    148.90 o 
  -3   3   2      822.33      750.97     23.90 o 
  -2   3   2     1986.88     1956.09     58.76 o 
  -1   3   2     3393.28     3166.20     94.62 o 
   0   3   2     2669.96     2427.69     73.20 o 
   1   3   2     3354.21     3098.26     66.55 o 
   2   3   2     1969.60     1873.19     41.20 o 
   3   3   2      836.01      792.10     17.96 o 
   4   3   2     2474.45     2560.63     52.12 o 
   5   3   2     1639.47     1679.44     36.09 o 
   8   3   2      475.25      437.73     40.83 o 
   9   3   2      102.11      118.20      9.62 o 
  10   3   2       37.83       47.84      6.96 o 
  11   3   2        5.72        4.21      4.74 o 
 -11   4   2       28.89       31.87      8.96 o 
 -10   4   2       27.72       21.41     11.45 o 
  -9   4   2      122.62      162.53      9.79 o 
  -8   4   2       13.59       27.60      4.64 o 
  -7   4   2      478.59      406.36     35.86 o 
  -6   4   2      280.75      257.96     24.40 o 
  -5   4   2      158.03      113.54     14.94 o 
  -4   4   2     2603.86     2299.71    149.89 o 
   1   4   2     2608.67     2131.15     46.13 o 
   2   4   2      329.43      293.35      7.75 o 
   3   4   2     2431.83     2376.76     51.76 o 
   4   4   2     2610.93     2495.91     74.20 o 
   5   4   2      157.20      132.96      6.97 o 
   6   4   2      279.72      220.61     23.90 o 
   7   4   2      479.84      423.29     37.85 o 
   8   4   2       13.48       18.91      6.27 o 
   9   4   2      122.22      151.67     11.93 o 
  10   4   2       27.61       24.19      5.49 o 
  11   4   2       29.32       37.84      6.15 o 
 -10   5   2        8.32        4.48      6.34 o 
  -9   5   2        9.27       15.64      4.43 o 
  -8   5   2       26.50       49.03      5.80 o 
  -7   5   2      142.20      146.91     19.42 o 
  -6   5   2      836.90      753.95     52.79 o 
  -5   5   2      211.78      203.18     19.92 o 
  -4   5   2      576.88      657.76     20.49 o 
  -3   5   2      513.08      505.26     19.67 o 
   4   5   2      577.72      593.60     45.32 o 
   5   5   2      210.53      175.79     19.92 o 
   6   5   2      833.13      639.91     52.29 o 
   7   5   2      141.56      152.88     20.42 o 
   8   5   2       27.04       40.81      7.40 o 
   9   5   2        8.79       17.78      4.05 o 
  10   5   2        8.39        8.47      6.34 o 
 -10   6   2        5.20        5.39      6.15 o 
  -9   6   2        4.52        4.38      4.57 o 
  -8   6   2       93.97      100.49      8.27 o 
  -7   6   2      152.89      197.70     22.41 o 
  -6   6   2      162.74      182.76     20.92 o 
  -5   6   2       22.41       14.94      6.97 o 
  -4   6   2      117.97      105.85      5.83 o 
  -3   6   2       51.43       50.56      3.47 o 
  -2   6   2     2587.79     2590.88     48.20 o 
  -1   6   2      428.60      367.76      8.51 o 
   0   6   2     1792.35     1885.68     43.13 o 
   2   6   2     2581.49     2676.68     83.16 o 
   3   6   2       49.46       45.32      8.96 o 
   4   6   2      118.52       88.64     12.95 o 
   5   6   2       21.52       23.41      8.47 o 
   6   6   2      161.98      176.29     20.92 o 
   7   6   2      153.07      158.86     21.91 o 
   8   6   2       93.86       94.51      9.52 o 
   9   6   2        4.96        2.96      3.81 o 
  10   6   2        4.84        4.72      5.80 o 
 -10   7   2        5.12        1.01      5.45 o 
  -9   7   2        9.00        9.20      4.60 o 
  -8   7   2      209.60      210.49     13.07 o 
  -7   7   2      221.74      234.05     25.40 o 
  -6   7   2      394.98      404.37     33.86 o 
  -5   7   2       18.94       16.43      7.47 o 
  -4   7   2      119.37      124.33      4.82 o 
  -3   7   2     1112.38     1073.98     29.50 o 
  -2   7   2      317.15      350.08     10.13 o 
  -1   7   2     1826.54     1925.05     36.80 o 
   0   7   2    12568.31    13607.88    273.28 o 
   1   7   2     1830.18     2001.36     45.07 o 
   2   7   2      315.97      344.61     14.44 o 
   3   7   2     1111.05      952.65     69.22 o 
   4   7   2      120.31      113.04     14.44 o 
   5   7   2       19.38       15.94      7.97 o 
   6   7   2      393.15      352.08     33.37 o 
   7   7   2      223.13      219.61     25.40 o 
   8   7   2      211.20      215.97     17.96 o 
   9   7   2        9.03       17.43      4.90 o 
  10   7   2        4.86        7.07      5.45 o 
 -10   8   2       30.36       19.42      5.96 o 
  -9   8   2       20.21       11.90      4.98 o 
  -8   8   2       42.45       52.65      8.14 o 
  -7   8   2       95.25      128.98     18.43 o 
  -6   8   2       91.10       97.11     15.94 o 
  -5   8   2        6.28       15.44      7.47 o 
  -4   8   2       54.30       41.69      4.45 o 
  -3   8   2      926.72     1063.38     37.05 o 
  -2   8   2      684.30      719.38     15.41 o 
  -1   8   2      936.37     1049.66     20.98 o 
   0   8   2     1598.72     1564.81     32.90 o 
   1   8   2      929.46     1020.97     25.71 o 
   2   8   2      685.63      698.18     26.39 o 
   3   8   2      924.36     1003.51     32.53 o 
   4   8   2       53.72       37.35      8.96 o 
   5   8   2        5.90       10.96      6.97 o 
   6   8   2       91.51       91.13     16.93 o 
   7   8   2       95.71       94.17     12.31 o 
   8   8   2       42.98       53.28     14.94 o 
   9   8   2       19.87       17.71      5.23 o 
  10   8   2       29.81       31.78      5.99 o 
  -9   9   2        5.71        0.00      8.47 o 
  -8   9   2       54.73       41.31      8.96 o 
  -7   9   2      222.59      240.54     44.32 o 
  -6   9   2       75.06       70.71     13.94 o 
  -5   9   2      413.72      517.41     39.84 o 
  -4   9   2      551.03      627.52     46.81 o 
  -3   9   2     1426.74     1500.93     49.80 o 
  -2   9   2      802.93      875.32     19.45 o 
  -1   9   2      121.64      132.57      4.98 o 
   0   9   2       58.11       83.82      5.01 o 
   1   9   2      122.78      127.08      5.99 o 
   2   9   2      805.79      861.02     32.37 o 
   3   9   2     1414.92     1417.47     44.02 o 
   4   9   2      551.91      567.21     45.81 o 
   5   9   2      410.95      438.23     38.35 o 
   6   9   2       76.36       66.73     14.44 o 
   7   9   2      222.80      231.41     18.48 o 
   8   9   2       54.86       39.84     12.95 o 
   9   9   2        6.06        8.96      8.47 o 
  -9  10   2       77.17       42.83     10.96 o 
  -8  10   2       81.92       89.14     12.21 o 
  -7  10   2       20.35       24.90      7.97 o 
  -6  10   2       54.95       49.80      9.46 o 
  -4  10   2     1571.31     1616.47     57.77 o 
  -3  10   2       72.04       66.73      7.47 o 
  -2  10   2      607.33      602.21     17.43 o 
  -1  10   2       46.80       51.60      4.58 o 
   0  10   2      189.33      167.35      7.39 o 
   1  10   2       46.60       58.18     17.93 o 
   2  10   2      609.20      594.10     24.90 o 
   3  10   2       70.36       73.20      7.97 o 
   4  10   2     1563.82     1733.99    110.06 o 
   5  10   2      194.82      196.71     21.91 o 
   6  10   2       55.94       54.78     10.46 o 
   7  10   2       20.82       17.43     11.45 o 
   8  10   2       81.11       83.66     15.44 o 
   9  10   2       76.27       65.24     11.45 o 
  -9  11   2        3.88        1.49      6.47 o 
  -8  11   2       14.68       13.77      5.73 o 
  -7  11   2       65.80       55.77      9.46 o 
  -6  11   2      134.87      128.98     13.45 o 
  -5  11   2       82.19       72.12      6.70 o 
  -4  11   2      259.13      259.45     14.44 o 
  -3  11   2        1.81        1.00      3.49 o 
  -2  11   2      217.98      238.54     13.45 o 
  -1  11   2      131.56      131.39      6.86 o 
   0  11   2       16.93       12.91      5.48 o 
   1  11   2      132.86      134.71      7.04 o 
   2  11   2      218.29      240.03     13.94 o 
   3  11   2        2.03        4.48      3.98 o 
   4  11   2      259.42      266.42     15.44 o 
   5  11   2       82.04       67.23     10.46 o 
   6  11   2      134.71      147.57     20.17 o 
   7  11   2       65.36       76.69      9.96 o 
   9  11   2        4.12        1.49      5.98 o 
  -8  12   2       31.38       23.10      5.25 o 
  -7  12   2       16.69       15.44      6.97 o 
  -6  12   2      131.34      126.49     12.95 o 
  -5  12   2      162.39      149.89     14.44 o 
  -4  12   2       43.62       41.07      5.98 o 
  -3  12   2       18.41       15.44      5.48 o 
  -2  12   2       31.85       30.88      5.98 o 
  -1  12   2      332.83      326.70     12.32 o 
   0  12   2       32.29       38.96      4.74 o 
   1  12   2      333.75      327.29     12.31 o 
   2  12   2       31.19       31.87      6.47 o 
   3  12   2       17.78       20.42      5.98 o 
   4  12   2       43.68       43.92      4.54 o 
   5  12   2      160.97      168.32     15.44 o 
   6  12   2      129.65      138.94     13.45 o 
   7  12   2       16.48       17.93      6.97 o 
   8  12   2       30.99       26.89      6.47 o 
  -8  13   2       15.39        9.30      4.05 o 
  -7  13   2       27.93       22.74      5.61 o 
  -6  13   2       57.32       38.84      8.47 o 
  -5  13   2      161.99      178.28     16.43 o 
  -4  13   2      103.11       92.13     11.95 o 
  -3  13   2       87.37       77.50      5.41 o 
  -2  13   2       81.46       94.62     10.46 o 
  -1  13   2       87.52       98.60      7.39 o 
   0  13   2      289.83      295.11     12.95 o 
   1  13   2       88.27       80.67      9.96 o 
   2  13   2       80.47       87.65      9.96 o 
   3  13   2       87.68       88.57      5.33 o 
   4  13   2      102.52       94.44      7.27 o 
   5  13   2      159.83      163.84     14.94 o 
   6  13   2       57.14       60.26      9.46 o 
   7  13   2       28.19       27.39      6.97 o 
   8  13   2       15.79       13.94      4.98 o 
  -7  14   2       29.03       23.61     11.95 o 
  -6  14   2       14.52       11.45      6.47 o 
  -5  14   2      107.66       92.13     10.96 o 
  -4  14   2       24.18       23.11      4.60 o 
  -3  14   2       21.31       18.66      4.60 o 
  -2  14   2       23.85       28.23      4.54 o 
  -1  14   2        6.82        3.34      2.34 o 
   0  14   2       20.01       14.97      2.64 o 
   1  14   2        6.69        0.00      2.60 o 
   2  14   2       24.28       27.30      3.74 o 
   3  14   2       21.72       17.87      5.98 o 
   4  14   2       23.79       26.51      6.22 o 
   5  14   2      107.88      104.72     11.20 o 
   6  14   2       14.56       19.42      6.97 o 
   7  14   2       29.04       29.88      6.47 o 
  -6  15   2        9.21       14.94      5.98 o 
  -5  15   2        7.47        4.48      5.98 o 
  -4  15   2       34.58       31.48      4.67 o 
  -3  15   2       16.46       12.35      4.14 o 
  -2  15   2       80.98       89.64      8.96 o 
  -1  15   2       34.52       33.16      4.96 o 
   0  15   2       40.23       23.94      3.80 o 
   1  15   2       35.28       29.20      5.12 o 
   2  15   2       81.04       91.33      6.25 o 
   3  15   2       16.01        9.16      4.14 o 
   4  15   2       34.34       29.64      4.78 o 
   5  15   2        7.28        4.78      3.31 o 
   6  15   2        9.07        7.47      5.48 o 
  -5  16   2       20.34       11.95      5.98 o 
  -4  16   2       18.27       17.43      6.97 o 
  -3  16   2       12.13       28.88      5.98 o 
  -2  16   2        3.92        3.88      5.73 o 
  -1  16   2       21.46       29.09      5.34 o 
   0  16   2        6.45        6.46      3.72 o 
   1  16   2       21.32       26.96      5.18 o 
   2  16   2        3.62        0.00      4.48 o 
   3  16   2       11.94       13.29      3.95 o 
   4  16   2       17.82       15.17      3.68 o 
   5  16   2       20.48       18.31      4.73 o 
  -2  17   2        7.90       12.45      7.47 o 
  -1  17   2        1.25        3.98      6.97 o 
   0  17   2        0.95        0.00      2.85 o 
   1  17   2        1.25        0.00      2.71 o 
   2  17   2        7.92       11.95      4.98 o 
   3  17   2       27.16       24.90      4.98 o 
   4  17   2       15.01       19.20      3.47 o 
  -3  18   2       33.94       33.10      4.51 o 
  -2  18   2        8.79        8.82      3.39 o 
  -1  18   2       14.41       13.42      3.95 o 
   0  18   2        0.19        0.00      4.48 o 
   2  18   2        8.85        8.96      3.98 o 
   3  18   2       33.72       36.85      4.98 o 
   1   0   3     1098.01     1209.12     38.59 o 
   2   0   3     2993.77     2971.73     63.20 o 
   3   0   3       81.64       85.13      3.24 o 
   6   0   3      246.86      258.46     14.94 o 
   7   0   3       46.35       46.31      6.97 o 
   8   0   3      429.53      531.35     26.89 o 
   9   0   3      206.45      208.43     12.23 o 
  10   0   3       13.23       19.52      5.55 o 
  11   0   3        3.61        1.25      4.74 o 
 -11   1   3       26.00       28.16      8.96 o 
 -10   1   3       59.23       74.81     11.53 o 
  -9   1   3      132.05      138.54     13.69 o 
  -8   1   3      160.15      179.77     13.94 o 
  -7   1   3       73.25       67.73      8.47 o 
  -6   1   3      394.20      350.58     19.42 o 
  -5   1   3       31.24       35.36      8.47 o 
  -3   1   3      245.99      234.05      9.46 o 
  -2   1   3     3473.18     3505.81    162.84 o 
  -1   1   3      458.83      513.92     15.94 o 
   0   1   3     2616.50     2613.25     55.64 o 
   1   1   3      456.14      491.97     11.44 o 
   2   1   3     3473.43     3377.41     72.89 o 
   3   1   3      242.27      241.55      6.31 o 
   4   1   3      419.72      396.90     12.95 o 
   5   1   3       29.36       36.19      1.76 o 
   6   1   3      390.34      394.90     19.42 o 
   7   1   3       74.08       77.19      8.47 o 
   8   1   3      159.72      171.31     15.44 o 
   9   1   3      132.89      116.81      7.89 o 
  10   1   3       59.08       77.26      7.97 o 
  11   1   3       26.07       28.48      5.96 o 
 -11   2   3       21.78       28.88      8.96 o 
 -10   2   3        6.37        7.47      7.97 o 
  -9   2   3       90.84      107.75      7.98 o 
  -8   2   3      703.11      723.08     34.86 o 
  -7   2   3      638.64      598.58     29.38 o 
  -6   2   3       34.62       26.63      4.98 o 
  -5   2   3      821.37      613.02     48.30 o 
  -2   2   3     1566.57     1618.46     46.81 o 
  -1   2   3     3179.98     3087.52     91.63 o 
   0   2   3    23956.72    20679.68    433.47 o 
   1   2   3     3206.29     3038.75     64.97 o 
   2   2   3     1566.86     1515.60     33.63 o 
   3   2   3      353.63      292.16      7.56 o 
   4   2   3     1343.12     1292.78     40.34 o 
   5   2   3      815.28      743.38     16.93 o 
   8   2   3      700.19      738.52     39.84 o 
   9   2   3       90.04      106.29      9.00 o 
  10   2   3        6.28       10.61      5.11 o 
  11   2   3       22.11       32.45      6.34 o 
 -11   3   3        0.30        2.49      6.47 o 
 -10   3   3        9.40        8.47      6.22 o 
  -9   3   3       84.70      101.79      8.83 o 
  -8   3   3      203.17      223.94     11.65 o 
  -7   3   3      103.56      106.93      9.03 o 
  -6   3   3      168.58      135.95     16.43 o 
  -5   3   3      378.73      341.12     28.39 o 
  -4   3   3      999.78      845.08     58.76 o 
   0   3   3     1448.68     1465.24     32.04 o 
   1   3   3     2089.60     1826.62     56.27 o 
   2   3   3       10.62       24.36      2.24 o 
   3   3   3      313.91      350.58     12.45 o 
   4   3   3      989.40      926.26     28.88 o 
   5   3   3      374.13      348.26      9.96 o 
   8   3   3      203.93      212.59     10.74 o 
   9   3   3       86.41       92.31      9.45 o 
  10   3   3        8.91       10.43      4.97 o 
  11   3   3        0.39        0.00      4.39 o 
 -10   4   3       62.86       66.73     14.44 o 
  -9   4   3       89.68      102.18     16.10 o 
  -8   4   3       35.03       33.10      4.64 o 
  -7   4   3       83.13       79.88      8.47 o 
  -6   4   3       63.23       66.73     12.95 o 
  -5   4   3      395.02      387.93     31.37 o 
  -4   4   3       76.78       93.24      6.72 o 
   1   4   3      217.56      186.75      7.97 o 
   2   4   3     1604.09     1509.40     47.31 o 
   3   4   3     1094.03     1019.88     32.87 o 
   4   4   3       74.47       87.15      5.48 o 
   5   4   3      393.88      398.39     14.94 o 
   7   4   3       83.15       61.25     14.94 o 
   8   4   3       35.32       27.47      8.58 o 
   9   4   3       90.92       98.79     12.82 o 
  10   4   3       62.18       94.26     11.09 o 
 -10   5   3       43.52       29.88     10.96 o 
  -9   5   3       83.29       84.17      9.28 o 
  -8   5   3       11.68        6.05      3.65 o 
  -7   5   3       47.06       39.34     11.45 o 
  -6   5   3      219.53      226.58     22.91 o 
  -5   5   3      116.98      112.55     14.44 o 
  -4   5   3      491.42      523.27     12.78 o 
  -3   5   3      768.23      812.63     18.21 o 
  -2   5   3     2025.90     1919.48     43.49 o 
   5   5   3      118.62       96.11     14.44 o 
   6   5   3      221.16      199.69     22.91 o 
   7   5   3       46.88       33.37     11.45 o 
   8   5   3       12.58        3.69      6.54 o 
   9   5   3       83.96       86.61     12.32 o 
  10   5   3       43.25       49.85      8.58 o 
 -10   6   3        0.31        2.99      8.47 o 
  -9   6   3       19.89       16.77      5.34 o 
  -8   6   3      224.61      234.00     13.06 o 
  -7   6   3      130.32      131.47     18.43 o 
  -6   6   3      136.02      145.41     17.93 o 
  -5   6   3       11.26        4.98      5.48 o 
  -4   6   3      229.96      243.73      7.13 o 
  -3   6   3      171.91      171.81      5.52 o 
  -2   6   3     1554.44     1561.89     39.89 o 
  -1   6   3     4907.19     5052.79     91.62 o 
   0   6   3     3547.83     3658.71     66.70 o 
   1   6   3     4905.90     5145.71    158.86 o 
   2   6   3     1564.09     1609.99     52.29 o 
   3   6   3      168.85      125.99     14.94 o 
   4   6   3      227.61      201.68     20.92 o 
   5   6   3       11.28        3.49      5.48 o 
   6   6   3      136.07      114.54     17.43 o 
   7   6   3      130.06      122.50     18.92 o 
   8   6   3      222.22      219.87     18.48 o 
   9   6   3       19.52       18.28      4.56 o 
  10   6   3        0.35        1.00      5.28 o 
 -10   7   3       22.53       13.20      5.99 o 
  -9   7   3       74.31       64.47      8.26 o 
  -8   7   3       14.35       11.38      4.71 o 
  -7   7   3      147.31      180.27     21.91 o 
  -6   7   3       21.91       20.92      8.96 o 
  -5   7   3       28.25       33.64      4.35 o 
  -4   7   3       10.19        9.51      1.97 o 
  -3   7   3      417.49      430.56     21.76 o 
  -2   7   3      803.60      840.83     17.23 o 
  -1   7   3     1173.92     1213.85     23.76 o 
   0   7   3      643.89      601.31     15.44 o 
   1   7   3     1169.40     1215.32     31.52 o 
   2   7   3      798.20      810.23     29.38 o 
   3   7   3      416.19      367.02     31.37 o 
   4   7   3        9.95       11.45      5.98 o 
   5   7   3       27.20       25.90      8.96 o 
   6   7   3       21.73       20.42      9.46 o 
   7   7   3      147.17      161.85     21.91 o 
   8   7   3       13.67       13.73      7.17 o 
   9   7   3       73.42       83.45     11.12 o 
  10   7   3       22.08       23.73      5.96 o 
 -10   8   3       12.82        3.49      4.93 o 
  -9   8   3       21.72       24.89     11.70 o 
  -8   8   3       36.15       28.46      6.63 o 
  -7   8   3      223.24      254.47     25.90 o 
  -6   8   3      247.88      319.21     28.88 o 
  -5   8   3       62.49       64.74     12.45 o 
  -4   8   3        3.21        5.00      1.82 o 
  -3   8   3      713.35      771.83     20.06 o 
  -2   8   3     1629.59     1617.13     31.62 o 
  -1   8   3      333.46      405.51     13.53 o 
   0   8   3      134.05      152.03      4.98 o 
   1   8   3      336.13      415.71     21.66 o 
   2   8   3     1634.29     1641.86     54.78 o 
   3   8   3      710.69      787.32     28.88 o 
   4   8   3        3.19        0.00      4.98 o 
   5   8   3       63.25       60.26     12.95 o 
   6   8   3      247.65      248.99     27.39 o 
   7   8   3      223.53      218.12     25.40 o 
   8   8   3       36.72       47.31     13.94 o 
   9   8   3       21.74       25.40      7.39 o 
  10   8   3       12.75       15.94      7.47 o 
  -9   9   3       67.06       53.28     12.95 o 
  -8   9   3       27.08       27.04      6.71 o 
  -7   9   3       21.26       15.44      7.47 o 
  -6   9   3      420.25      562.73     42.33 o 
  -5   9   3      292.83      329.45     20.42 o 
  -4   9   3      204.85      204.84      7.92 o 
  -3   9   3      353.29      365.73     11.60 o 
  -2   9   3      211.75      228.60      6.97 o 
  -1   9   3      158.59      179.49      5.92 o 
   0   9   3     1235.64     1306.07     26.16 o 
   1   9   3      157.38      181.45      7.56 o 
   2   9   3      214.18      221.60     11.95 o 
   3   9   3      358.90      376.98     16.93 o 
   4   9   3      204.44      193.22     20.42 o 
   5   9   3      290.05      273.40     28.39 o 
   6   9   3      415.38      414.33     39.34 o 
   7   9   3       21.39       11.95      8.96 o 
   9   9   3       66.91       77.69     13.45 o 
  -9  10   3       13.40        2.99      7.97 o 
  -8  10   3       19.23       20.60      4.47 o 
  -7  10   3       41.08       35.36      7.97 o 
  -6  10   3       17.57       13.94      7.47 o 
  -5  10   3       77.10       55.77      6.97 o 
  -4  10   3      253.97      272.90     13.94 o 
  -3  10   3       26.92       21.41      4.48 o 
  -2  10   3      246.79      256.36      7.75 o 
  -1  10   3      531.56      591.35     13.79 o 
   0  10   3       37.23       37.57      3.16 o 
   1  10   3      530.58      552.71     16.72 o 
   2  10   3      247.27      222.10     13.45 o 
   3  10   3       26.39       28.39      5.48 o 
   6  10   3       17.36       17.43      8.96 o 
   9  10   3       13.37       12.45      7.97 o 
  -9  11   3       23.31        9.96      6.97 o 
  -8  11   3       76.16       53.99     11.45 o 
  -7  11   3        9.11        9.46      6.97 o 
  -6  11   3      132.21       96.11     11.95 o 
  -5  11   3      132.89      129.71     16.93 o 
  -4  11   3      333.76      342.12     17.43 o 
  -3  11   3      443.56      427.77     20.42 o 
  -2  11   3       99.67      100.66      6.45 o 
  -1  11   3      237.67      223.77      9.33 o 
   0  11   3      158.41      157.79      7.56 o 
   1  11   3      236.58      230.27      9.49 o 
   2  11   3      100.89       98.60      9.96 o 
   3  11   3      444.35      463.13     21.41 o 
   5  11   3      133.79      132.46     13.45 o 
   6  11   3      130.95      110.55     12.45 o 
   7  11   3        8.97        7.97      6.47 o 
   9  11   3       23.24       16.43      6.97 o 
  -8  12   3       12.30        5.96      4.51 o 
  -7  12   3       13.85       18.92      6.97 o 
  -6  12   3       40.47       35.86      8.47 o 
  -5  12   3       86.22       65.24     10.96 o 
  -4  12   3       68.36       65.70      6.70 o 
  -3  12   3     1124.11     1152.34     44.32 o 
  -2  12   3       82.89       79.18      8.96 o 
  -1  12   3        0.80        3.05      3.24 o 
   0  12   3       28.40       21.07      4.48 o 
   1  12   3        0.88        1.99      3.98 o 
   2  12   3       82.80       77.69      9.46 o 
   3  12   3     1129.55     1203.64     45.32 o 
   4  12   3       69.52       64.17      5.11 o 
   5  12   3       85.56      100.10     12.45 o 
   6  12   3       40.69       40.34      8.47 o 
   7  12   3       13.53       19.42      6.97 o 
  -8  13   3       34.27       34.00      7.22 o 
  -7  13   3        1.13        0.00      4.51 o 
  -6  13   3       12.23        4.98      6.47 o 
  -5  13   3      172.02      184.26     16.43 o 
  -4  13   3       89.49      100.59     12.45 o 
  -3  13   3       23.80       25.31      3.88 o 
  -2  13   3      104.53       99.60     10.46 o 
  -1  13   3      328.16      297.30     11.97 o 
   0  13   3      275.32      282.30     11.79 o 
   1  13   3      330.10      308.25     17.43 o 
   2  13   3      105.46      125.15     10.21 o 
   3  13   3       24.51       26.29      3.67 o 
   4  13   3       88.14       95.85      7.27 o 
   5  13   3      170.77      150.93      9.07 o 
   6  13   3       11.93       11.45      6.47 o 
   7  13   3        1.07       10.96      5.98 o 
  -7  14   3        8.88        6.87      4.14 o 
  -6  14   3       17.90       28.39      6.97 o 
  -5  14   3       46.51       33.37      7.97 o 
  -4  14   3       22.36       26.39      8.47 o 
  -3  14   3      162.42      133.95      8.61 o 
  -2  14   3       29.67       23.12      4.39 o 
  -1  14   3       22.89       25.80      3.19 o 
   0  14   3       29.67       31.08      3.43 o 
   1  14   3       23.03       28.83      4.13 o 
   2  14   3       29.87       25.13      4.35 o 
   3  14   3      163.75      139.24      8.97 o 
   4  14   3       22.46       22.04      4.78 o 
   5  14   3       45.96       44.26      5.14 o 
   6  14   3       18.22       19.42      6.97 o 
   7  14   3        8.95       10.46      5.48 o 
  -6  15   3       22.39       19.42      5.98 o 
  -5  15   3       21.61       10.46      6.47 o 
  -4  15   3      131.29      120.05     22.16 o 
  -3  15   3       37.78       49.30      6.97 o 
  -2  15   3       49.98       44.80      7.47 o 
  -1  15   3       23.14       30.80      5.43 o 
   0  15   3       51.03       54.00      5.70 o 
   1  15   3       22.81       24.40      4.23 o 
   2  15   3       49.73       52.48      5.18 o 
   3  15   3       37.63       41.21      5.73 o 
   4  15   3      131.57      133.78     13.45 o 
   5  15   3       21.06       23.29      3.77 o 
   6  15   3       22.71       17.01      3.31 o 
  -5  16   3        2.60        1.00      4.98 o 
  -4  16   3       15.47       13.45      6.47 o 
  -3  16   3       14.54       15.44      5.48 o 
  -2  16   3       86.12       90.34      7.54 o 
  -1  16   3       28.15       17.43      8.96 o 
   0  16   3       61.94       58.76      4.81 o 
   1  16   3       27.60       22.79      3.45 o 
   2  16   3       85.56       98.60      8.96 o 
   3  16   3       14.59       15.76      9.46 o 
   4  16   3       15.45       18.67      5.23 o 
   5  16   3        2.62        5.20      3.11 o 
  -4  17   3       97.04       90.63      7.97 o 
  -2  17   3        4.57        0.82      3.95 o 
  -1  17   3       16.87       13.02      4.22 o 
   0  17   3        0.07        0.00      2.85 o 
   1  17   3       16.87       17.00      3.26 o 
   2  17   3        4.51        4.48      4.48 o 
   3  17   3       19.78       26.89      4.98 o 
   4  17   3       97.00       80.76     13.69 o 
  -3  18   3       10.04        9.06      3.31 o 
  -2  18   3       72.43       86.24     13.45 o 
  -1  18   3       20.58       28.99      4.51 o 
   0  18   3       43.91       41.30      4.98 o 
   2  18   3       71.99       82.17      7.47 o 
   3  18   3        9.98       14.44      3.98 o 
   0   0   4     7538.30     7418.52    221.60 o 
   1   0   4     1132.31     1369.47     41.83 o 
   2   0   4     1169.98     1146.63     25.51 o 
   3   0   4      350.42      372.49     11.95 o 
   4   0   4        5.80        6.14      1.24 o 
   5   0   4       73.83       92.63      5.98 o 
   6   0   4      386.59      412.33     21.41 o 
   7   0   4     1394.57     1429.72     60.26 o 
   8   0   4      503.39      564.13     22.01 o 
   9   0   4      135.84      142.23      8.53 o 
  10   0   4        8.68       18.13      5.33 o 
  11   0   4       52.04       72.21     10.46 o 
 -10   1   4       39.19       45.98      6.42 o 
  -9   1   4       63.35       67.43      6.69 o 
  -8   1   4      554.27      592.83     24.01 o 
  -7   1   4      167.89      156.37     12.45 o 
  -6   1   4      696.85      619.99     29.38 o 
  -4   1   4       42.71       38.84      3.49 o 
  -3   1   4      948.67      968.59     29.38 o 
  -2   1   4     1010.31      989.50     29.38 o 
  -1   1   4     4740.62     4722.91    136.45 o 
   0   1   4     6259.05     5520.08    116.73 o 
   1   1   4     4743.89     4513.08     79.07 o 
   2   1   4     1021.30      932.63     23.90 o 
   3   1   4      954.99      929.74     29.38 o 
   4   1   4       42.03       38.58      2.11 o 
   5   1   4       64.48       74.20      3.87 o 
   6   1   4      690.97      643.40     29.38 o 
   7   1   4      167.63      160.35     12.45 o 
   8   1   4      551.40      609.04     35.86 o 
   9   1   4       64.50       70.67      6.53 o 
  10   1   4       39.32       45.93      8.48 o 
  11   1   4       10.72       16.93      7.47 o 
 -10   2   4       85.40      106.11     18.67 o 
  -9   2   4       17.68       24.32      4.49 o 
  -8   2   4      588.40      623.32     21.57 o 
  -7   2   4      237.70      224.59     15.44 o 
  -6   2   4        3.10        5.48      3.49 o 
  -5   2   4       59.67       61.25     10.96 o 
  -4   2   4      827.94      862.51     28.88 o 
  -3   2   4     1389.13     1432.21     43.32 o 
  -2   2   4      578.03      598.58     18.92 o 
  -1   2   4     3278.59     3248.37     94.12 o 
   0   2   4      396.36      352.57     16.18 o 
   1   2   4     3285.04     3065.76     54.34 o 
   2   2   4      578.82      573.18     19.42 o 
   3   2   4     1387.32     1421.75     44.32 o 
   4   2   4      825.11      863.51     27.39 o 
   5   2   4       61.07       74.87      5.48 o 
   6   2   4        3.27        6.97      3.98 o 
   8   2   4      589.73      604.88     52.54 o 
   9   2   4       17.49       21.16      8.10 o 
  10   2   4       85.13      108.27     13.45 o 
  11   2   4       16.69       25.02      5.63 o 
 -10   3   4        5.61        8.96      5.74 o 
  -9   3   4      171.07      215.85     12.49 o 
  -8   3   4      566.81      592.57     21.12 o 
  -7   3   4      168.13      149.89     12.95 o 
  -6   3   4       21.14       25.19      4.60 o 
  -5   3   4      330.57      344.61     29.38 o 
  -4   3   4     6474.51     6494.39    284.10 o 
  -3   3   4     2864.35     2758.35     86.15 o 
  -2   3   4     5208.13     5100.89    150.89 o 
  -1   3   4     3292.02     3152.76     94.62 o 
   0   3   4     2068.83     1747.29     47.31 o 
   1   3   4     3291.54     3090.51     94.62 o 
   2   3   4     5228.30     4990.83    151.39 o 
   3   3   4     2833.84     2718.02     83.66 o 
   4   3   4     6469.81     6406.11    190.23 o 
   5   3   4      326.29      411.84     13.94 o 
   6   3   4       20.49       25.90      4.48 o 
   8   3   4      568.28      588.25     20.64 o 
   9   3   4      170.73      187.42     16.54 o 
  10   3   4        5.75        7.14      6.15 o 
  11   3   4       54.93       65.24     10.46 o 
 -10   4   4       69.22       92.89     10.21 o 
  -9   4   4      905.29      929.15     35.34 o 
  -8   4   4      209.56      202.02     14.40 o 
  -7   4   4      393.14      373.99     22.41 o 
  -6   4   4       34.11       37.15      5.98 o 
  -5   4   4      317.82      288.83     24.90 o 
  -4   4   4      111.21      111.14      5.48 o 
  -3   4   4     3009.68     2937.69     65.32 o 
   2   4   4     1872.59     1735.49     54.28 o 
   3   4   4     3018.96     2912.73     89.64 o 
   4   4   4      112.99      103.08      5.98 o 
   5   4   4      318.81      285.35     11.95 o 
   6   4   4       33.86       32.87      4.98 o 
   7   4   4      393.65      346.60     34.36 o 
   8   4   4      207.80      180.04     13.88 o 
   9   4   4      904.58      923.35     41.44 o 
  10   4   4       70.07      119.88     11.70 o 
 -10   5   4        3.85        4.81      4.01 o 
  -9   5   4       16.98       20.44      5.79 o 
  -8   5   4       90.36      103.88     11.81 o 
  -7   5   4      105.04      114.91     10.53 o 
  -6   5   4      697.55      746.98     50.79 o 
  -5   5   4      102.79      109.56     14.44 o 
  -4   5   4     1239.16     1195.07     35.59 o 
  -3   5   4      174.55      189.15      6.12 o 
  -2   5   4     1240.38     1268.10     24.43 o 
  -1   5   4      216.31      251.27      6.20 o 
   6   5   4      699.85      579.16     50.30 o 
   7   5   4      104.58      100.86      7.76 o 
   8   5   4       88.98      102.20     13.17 o 
   9   5   4       16.46       12.45      7.39 o 
  10   5   4        3.62        5.16      5.45 o 
 -10   6   4       30.15       12.45      8.96 o 
  -9   6   4       51.46       63.09     16.43 o 
  -8   6   4      140.20      142.14     23.41 o 
  -7   6   4       12.90       13.05      4.97 o 
  -6   6   4      195.63      216.13     21.91 o 
  -5   6   4      139.35      138.41      6.80 o 
  -4   6   4      337.82      342.41     16.95 o 
  -3   6   4       65.04       74.19      5.16 o 
  -2   6   4       44.88       46.82      2.76 o 
  -1   6   4      928.64      955.21     18.87 o 
   0   6   4      114.39      109.08      3.72 o 
   1   6   4      928.73      934.99     18.78 o 
   2   6   4       45.49       48.80      4.98 o 
   3   6   4       65.22       52.79      9.46 o 
   5   6   4      140.62      114.54     16.43 o 
   6   6   4      194.57      178.78     21.91 o 
   7   6   4       12.60       12.28      4.01 o 
   8   6   4      140.93      142.42     20.42 o 
   9   6   4       51.39       57.85      9.64 o 
  10   6   4       29.11       33.28      6.81 o 
 -10   7   4       31.96       15.44      8.47 o 
  -9   7   4       63.29       61.77     13.45 o 
  -8   7   4      260.90      233.12     54.78 o 
  -7   7   4      233.97      180.14     20.92 o 
  -6   7   4      484.87      500.98     38.84 o 
  -5   7   4       37.07       34.87      4.50 o 
  -4   7   4      110.90      120.01      4.95 o 
  -3   7   4       99.07       97.40      4.54 o 
  -2   7   4      157.64      167.32      5.24 o 
  -1   7   4      516.32      487.11     11.01 o 
   0   7   4     1045.07     1038.37     20.79 o 
   1   7   4      516.58      482.35     10.92 o 
   2   7   4      158.86      169.81      9.46 o 
   4   7   4      109.88       94.12     13.94 o 
   5   7   4       36.56       25.40      8.96 o 
   6   7   4      484.85      422.29     38.84 o 
   7   7   4      232.75      169.81     22.41 o 
   9   7   4       63.24       69.72     15.44 o 
  10   7   4       32.17       44.82      9.96 o 
 -10   8   4        7.95        5.48      6.97 o 
  -9   8   4       10.42        5.83      4.12 o 
  -8   8   4       40.69       27.42      9.46 o 
  -7   8   4       31.68       31.59      5.18 o 
  -6   8   4      102.21      120.01     17.93 o 
  -5   8   4      175.77      157.96      6.86 o 
  -4   8   4      302.05      311.00     10.03 o 
  -3   8   4      349.33      349.39     10.74 o 
  -2   8   4      217.68      248.54      7.06 o 
  -1   8   4      393.30      406.19      9.95 o 
   0   8   4      878.60      820.87     17.35 o 
   1   8   4      388.59      398.56     12.14 o 
   2   8   4      220.29      240.03     12.45 o 
   5   8   4      177.64      166.33     19.92 o 
   6   8   4      102.66       98.10     16.93 o 
   7   8   4       31.63       26.32      5.73 o 
   9   8   4       10.46       12.95      9.46 o 
  10   8   4        8.05        8.47      6.47 o 
  -9   9   4       30.33        8.96      9.46 o 
  -8   9   4      222.65      242.10     12.31 o 
  -7   9   4      128.68      123.54      9.64 o 
  -6   9   4        5.65       11.45      7.47 o 
  -5   9   4       69.62       74.20      7.47 o 
  -4   9   4       74.79       76.37      5.45 o 
  -3   9   4      629.95      724.37     19.71 o 
  -2   9   4      888.83      889.95     19.25 o 
  -1   9   4      204.98      203.17      6.50 o 
   0   9   4        2.98        4.89      1.61 o 
   1   9   4      208.36      206.83     12.45 o 
   2   9   4      893.19      925.76     33.86 o 
   3   9   4      626.17      730.05     28.39 o 
   5   9   4       69.35       70.22     13.94 o 
   6   9   4        5.89       11.45      8.47 o 
   7   9   4      129.20      135.45     18.92 o 
   9   9   4       30.26       40.83     10.96 o 
  -9  10   4      153.31       62.25     10.96 o 
  -8  10   4      266.30      258.20     23.18 o 
  -7  10   4      137.67      131.33      9.78 o 
  -6  10   4       16.37       26.39      7.97 o 
  -5  10   4      627.84      645.89     26.39 o 
  -4  10   4      808.84      821.18     31.37 o 
  -3  10   4      597.03      634.95     18.48 o 
  -2  10   4      207.24      181.96      6.60 o 
  -1  10   4      367.76      363.71     10.05 o 
   0  10   4      177.81      178.94      6.31 o 
   1  10   4      366.43      420.30     18.92 o 
   2  10   4      207.82      191.73     11.95 o 
   3  10   4      603.47      672.78     27.39 o 
  -9  11   4       76.83       36.35      8.47 o 
  -8  11   4       33.57       27.53      5.61 o 
  -7  11   4        7.90        3.98      6.47 o 
  -6  11   4      184.73      193.22     16.93 o 
  -5  11   4      159.40      154.06     19.92 o 
  -4  11   4       65.22       47.81      6.97 o 
  -3  11   4      227.97      254.47     13.94 o 
  -2  11   4       42.58       34.82      3.61 o 
  -1  11   4       36.62       33.35      3.43 o 
   0  11   4      820.63      839.30     36.60 o 
   1  11   4       36.55       47.31      6.97 o 
   2  11   4       42.84       35.86      6.47 o 
   3  11   4      228.56      241.03     14.94 o 
   5  11   4      157.85      144.42     13.94 o 
   6  11   4      183.02      186.75     15.94 o 
  -8  12   4       41.79       27.72     11.45 o 
  -7  12   4       36.10       38.35      7.97 o 
  -6  12   4      132.03      114.54     12.45 o 
  -5  12   4      654.44      651.87     30.38 o 
  -4  12   4      113.24       93.22      9.71 o 
  -3  12   4      302.84      324.69     17.43 o 
  -2  12   4      126.77      117.53      9.96 o 
  -1  12   4      561.04      538.77     30.13 o 
   0  12   4       54.12       51.04      6.72 o 
   1  12   4      559.72      590.61     25.90 o 
   2  12   4      126.29      151.39     11.45 o 
   3  12   4      301.05      314.23     17.93 o 
   4  12   4      113.30      113.02      7.64 o 
   5  12   4      650.63      585.78     19.21 o 
   6  12   4      131.00      155.87     13.94 o 
   7  12   4       35.80       26.39      7.47 o 
  -7  13   4       28.80       23.30      7.22 o 
  -6  13   4       30.76       23.90      7.47 o 
  -5  13   4        1.88       13.94      7.47 o 
  -4  13   4      248.95      236.05     18.43 o 
  -3  13   4       67.24       73.16      5.38 o 
  -2  13   4       79.03       76.83     10.21 o 
  -1  13   4      246.88      247.94     10.74 o 
   0  13   4       57.91       57.79      6.97 o 
   1  13   4      247.66      250.49     15.94 o 
   2  13   4       78.70       76.62      4.46 o 
   3  13   4       67.58       69.67      4.83 o 
   4  13   4      249.87      241.95     11.37 o 
   5  13   4        1.80        3.05      3.77 o 
   6  13   4       30.23       20.42      7.47 o 
   7  13   4       28.56       25.40      6.47 o 
  -7  14   4       12.84        7.18      4.05 o 
  -6  14   4        3.60        3.49      5.98 o 
  -5  14   4       29.11       24.90      7.97 o 
  -4  14   4        3.84        1.00      6.97 o 
  -3  14   4       46.82       42.70      5.61 o 
  -2  14   4       33.35       36.85      6.97 o 
  -1  14   4       29.64       29.07      3.54 o 
   0  14   4       21.25       27.66      3.91 o 
   1  14   4       29.46       31.18      3.57 o 
   2  14   4       33.09       32.89      3.78 o 
   3  14   4       46.70       46.72      5.71 o 
   4  14   4        3.74        0.29      3.68 o 
   5  14   4       29.09       30.55      4.51 o 
   6  14   4        3.56        5.90      3.01 o 
   7  14   4       12.58       10.46      4.98 o 
  -6  15   4        9.27        7.47      4.98 o 
  -5  15   4        0.70        0.00      5.48 o 
  -4  15   4       12.32       11.15      3.95 o 
  -3  15   4       28.58       32.37      6.47 o 
  -2  15   4      189.32      171.13     37.60 o 
  -1  15   4      147.75      100.59     15.94 o 
   0  15   4        3.90        2.37      4.43 o 
   1  15   4      148.30      147.79      7.35 o 
   2  15   4      188.25      190.38      8.61 o 
   3  15   4       28.44       31.24      7.47 o 
   4  15   4       12.11       16.14      4.05 o 
   5  15   4        0.71        4.95      3.01 o 
   6  15   4        9.35        9.16      2.94 o 
  -5  16   4       48.18       27.89      5.98 o 
  -2  16   4        7.11       15.44      8.47 o 
  -1  16   4       17.60       20.28      5.23 o 
   0  16   4       19.87       17.40      3.52 o 
   1  16   4       17.56       27.99      5.19 o 
   2  16   4        6.99        8.99      3.98 o 
   3  16   4       11.05       12.49      3.68 o 
   4  16   4       24.26       28.49      4.31 o 
   5  16   4       47.99       45.24     14.69 o 
  -4  17   4       15.39       12.45      4.48 o 
  -3  17   4       28.37       39.13      9.46 o 
  -2  17   4       31.01       36.02      5.25 o 
  -1  17   4        1.67        9.17      4.05 o 
   0  17   4       33.10       37.93      5.73 o 
   1  17   4        1.79        3.98      2.85 o 
   2  17   4       31.45       34.36      5.48 o 
   3  17   4       27.84       32.64      4.18 o 
   4  17   4       15.34       17.74      7.47 o 
  -2  18   4        5.02        7.86      3.22 o 
  -1  18   4       23.97       28.70      4.42 o 
   0  18   4        7.65       12.28      3.95 o 
   2  18   4        5.00        5.48      3.49 o 
   1   0   5     3787.85     3669.17    110.55 o 
   2   0   5     3514.79     3623.86    109.06 o 
   3   0   5      392.02      363.64     13.94 o 
   4   0   5     2005.86     2072.31     45.71 o 
   5   0   5       63.06       57.27      4.98 o 
   6   0   5        0.03        3.98      3.49 o 
   7   0   5      236.16      239.53     15.94 o 
   8   0   5      970.37     1100.26     32.37 o 
   9   0   5       83.33      108.61      8.66 o 
  10   0   5        4.51        6.72      5.63 o 
 -10   1   5       11.98       13.45      8.47 o 
  -9   1   5       68.89       94.50      7.54 o 
  -8   1   5      133.72      150.17      9.64 o 
  -7   1   5      554.45      547.29     28.88 o 
  -6   1   5      176.21      172.30     12.45 o 
  -5   1   5      397.38      498.98     18.92 o 
  -4   1   5     1825.99     1828.02     40.42 o 
  -3   1   5       32.53       27.92      1.91 o 
  -2   1   5      498.74      496.00     16.43 o 
  -1   1   5     1402.40     1471.55     45.81 o 
   0   1   5     2364.21     2198.70     47.71 o 
   1   1   5     1414.02     1474.04     45.81 o 
   2   1   5      495.28      506.95     16.93 o 
   3   1   5       30.76       28.86      2.03 o 
   4   1   5     1840.25     1850.25     57.27 o 
   5   1   5      402.94      504.00     12.41 o 
   6   1   5      174.16      166.34      7.27 o 
   7   1   5      556.44      574.68     28.39 o 
   8   1   5      134.67      149.70     10.67 o 
   9   1   5       68.71       89.45      7.86 o 
  10   1   5       11.99       11.95      8.71 o 
 -10   2   5        0.52        0.00      3.12 o 
  -9   2   5      123.36      147.33      7.32 o 
  -8   2   5       22.60       21.33      4.41 o 
  -7   2   5       74.14       66.73      9.46 o 
  -6   2   5      626.58      628.96     31.87 o 
  -5   2   5      396.49      449.18     16.93 o 
  -4   2   5     2358.66     2492.43     78.68 o 
  -3   2   5      185.54      190.65      8.47 o 
  -2   2   5      590.82      551.27     18.92 o 
  -1   2   5     4430.98     4134.79    123.50 o 
   0   2   5      524.36      483.09     11.97 o 
   1   2   5     4456.90     4060.59    123.50 o 
   2   2   5      591.77      578.16     18.92 o 
   3   2   5      185.35      188.16      5.80 o 
   4   2   5     2355.13     2461.44     54.53 o 
   5   2   5      398.07      437.55     11.34 o 
   6   2   5      624.95      684.08     19.86 o 
   8   2   5       22.77       27.82      5.85 o 
   9   2   5      121.56      147.85      9.76 o 
  10   2   5        0.42        0.50      5.28 o 
 -10   3   5        9.57        6.68      4.29 o 
  -9   3   5      142.35      159.87     17.85 o 
  -8   3   5       67.77       66.36      6.36 o 
  -7   3   5      109.73      114.04     12.45 o 
  -6   3   5       80.12       74.70      9.96 o 
  -5   3   5       80.65       67.43      4.90 o 
  -4   3   5     1860.82     1924.90     55.35 o 
  -3   3   5      619.30      675.77     23.41 o 
  -2   3   5       90.48       67.14      3.24 o 
  -1   3   5     2228.31     2037.76     62.75 o 
   0   3   5     8262.95     7308.46    219.11 o 
   1   3   5     2226.70     2033.28     62.75 o 
   2   3   5       87.75       61.77      2.82 o 
   3   3   5      612.85      688.61     16.70 o 
   4   3   5     1858.79     1935.86     43.27 o 
   5   3   5       80.32       76.61      3.59 o 
   6   3   5       81.81       98.10      6.97 o 
   8   3   5       68.16       75.28      8.94 o 
   9   3   5      140.91      147.87     14.58 o 
  10   3   5        9.67       12.68      5.96 o 
 -10   4   5       26.09       22.75      5.12 o 
  -9   4   5       35.71       49.15     15.22 o 
  -8   4   5      198.76      202.40     14.60 o 
  -7   4   5      690.08      677.26     34.36 o 
  -6   4   5      118.15      103.16      9.71 o 
  -5   4   5       95.03      110.41      5.87 o 
  -4   4   5      164.32      167.87      8.96 o 
  -3   4   5     1915.09     2000.41     51.88 o 
  -2   4   5     2251.05     2162.14     40.15 o 
  -1   4   5     1757.44     1707.10     53.78 o 
   3   4   5     1913.73     1981.49     63.24 o 
   4   4   5      162.81      157.36      7.97 o 
   5   4   5       97.23       98.60      6.97 o 
   6   4   5      117.20      105.08      7.97 o 
   7   4   5      692.17      677.76     26.39 o 
   8   4   5      199.72      192.47     17.78 o 
   9   4   5       34.41       67.23     14.94 o 
  10   4   5       26.25       33.86     10.46 o 
 -10   5   5       44.32       29.11      9.46 o 
  -9   5   5        6.94       10.52      6.97 o 
  -8   5   5      235.96      271.89     21.83 o 
  -7   5   5       81.99      104.24      9.92 o 
  -6   5   5        6.02        2.02      3.39 o 
  -5   5   5      200.67      200.76      8.99 o 
  -4   5   5      554.36      562.16     18.66 o 
  -3   5   5     1114.48     1151.75     65.05 o 
  -2   5   5     2676.32     2500.02     46.37 o 
  -1   5   5      292.28      284.49      9.71 o 
   0   5   5        5.52       12.99      2.59 o 
   1   5   5      297.72      289.21      8.62 o 
   2   5   5     2672.47     2497.41     79.68 o 
   6   5   5        6.33        7.47      3.49 o 
   7   5   5       83.17       93.86      6.32 o 
   8   5   5      234.50      226.04     19.36 o 
   9   5   5        7.06        5.48      9.46 o 
 -10   6   5       40.42       19.44      4.48 o 
  -9   6   5       12.26        5.95      4.57 o 
  -8   6   5      324.37      333.81     26.39 o 
  -7   6   5       11.74       14.55      5.38 o 
  -6   6   5      315.84      355.73     17.87 o 
  -5   6   5      101.44      104.86      6.28 o 
  -4   6   5       55.03       58.63      3.67 o 
  -3   6   5     1951.94     1878.41     62.25 o 
  -2   6   5      815.23      777.45     16.08 o 
  -1   6   5      161.89      155.39      6.33 o 
   0   6   5      134.32      138.40      6.33 o 
   1   6   5      166.86      167.60      4.87 o 
   2   6   5      820.36      783.33     27.89 o 
   4   6   5       56.00       40.34      9.96 o 
   5   6   5      101.10       86.15     14.44 o 
   6   6   5      318.63      323.38     36.35 o 
   7   6   5       11.78        6.93      3.60 o 
   8   6   5      322.77      314.57     21.82 o 
   9   6   5       12.14       12.45      9.96 o 
  10   6   5       41.07       58.26     10.96 o 
 -10   7   5        1.82        1.99      6.97 o 
  -9   7   5       57.47       74.20      9.96 o 
  -8   7   5       24.75       22.79      6.24 o 
  -7   7   5      240.61      248.77     13.55 o 
  -6   7   5      306.91      387.43     31.87 o 
  -5   7   5        6.62        4.39      2.01 o 
  -4   7   5     1322.88     1281.07     62.50 o 
  -3   7   5      168.74      225.12      7.72 o 
  -2   7   5      104.97      127.48      4.66 o 
  -1   7   5      678.10      725.48     15.42 o 
   0   7   5       77.36       88.03      5.14 o 
   1   7   5      674.41      720.12     15.23 o 
   2   7   5      104.49      123.50      7.97 o 
   5   7   5        6.41        5.98      6.97 o 
   6   7   5      308.81      311.50     14.11 o 
   7   7   5      239.31      230.07     26.39 o 
   9   7   5       57.17       92.63     15.94 o 
  10   7   5        1.74        0.50      5.98 o 
  -9   8   5       22.11       13.45      9.96 o 
  -8   8   5       75.86       58.24      6.35 o 
  -7   8   5        3.60        2.95      4.48 o 
  -5   8   5      129.56      112.67      8.47 o 
  -4   8   5       97.26       94.92      5.10 o 
  -3   8   5       51.14       45.66      3.83 o 
  -2   8   5     1171.31     1213.47     24.51 o 
  -1   8   5      646.06      667.65     14.64 o 
   0   8   5      203.16      212.60      6.91 o 
   1   8   5      642.81      637.97     17.76 o 
   2   8   5     1170.94     1183.22     42.83 o 
   6   8   5      200.13      221.07     12.95 o 
   7   8   5        3.74        2.49      7.47 o 
   9   8   5       21.95       22.91      9.96 o 
  -9   9   5       71.91       52.31     12.20 o 
  -8   9   5       66.39       54.55     11.32 o 
  -7   9   5      223.78      167.87     10.85 o 
  -6   9   5       40.31       31.72      6.72 o 
  -5   9   5      753.76      717.64     27.39 o 
  -4   9   5      693.64      717.18     19.71 o 
  -3   9   5      490.27      510.06     15.13 o 
  -2   9   5       54.21       54.60      3.73 o 
  -1   9   5       74.92       97.18      7.65 o 
   0   9   5      118.36      121.11      4.95 o 
   1   9   5       74.47       97.61      7.97 o 
   2   9   5       52.10       56.77      6.97 o 
   3   9   5      485.21      493.51     21.91 o 
   6   9   5       39.68       27.89      5.48 o 
   9   9   5       72.17       80.18     12.45 o 
  -9  10   5        8.58        9.56      4.23 o 
  -8  10   5       25.00       23.26      4.42 o 
  -7  10   5      170.55      138.94     12.95 o 
  -6  10   5       39.44       30.88      8.47 o 
  -5  10   5      188.58      190.23      9.30 o 
  -4  10   5      515.79      506.96     24.65 o 
  -3  10   5       19.23       19.25      3.17 o 
  -2  10   5       17.06       26.28      3.14 o 
  -1  10   5        1.76        3.21      1.81 o 
   0  10   5       99.13       93.83      5.68 o 
   1  10   5        1.91        3.49      3.49 o 
   2  10   5       16.40       21.41      5.48 o 
   3  10   5       19.39       25.90      5.48 o 
   5  10   5      189.02      160.85     14.44 o 
   9  10   5        8.67       12.45      6.97 o 
  -8  11   5      195.96      205.67     13.94 o 
  -7  11   5       25.56       35.36      7.97 o 
  -6  11   5       69.10       54.28      9.46 o 
  -5  11   5       89.57       62.58      6.34 o 
  -4  11   5        9.00        9.46      4.48 o 
  -3  11   5        2.48        2.46      2.62 o 
  -2  11   5     1331.29     1342.07     28.55 o 
  -1  11   5       69.85       80.51      4.96 o 
   0  11   5      627.57      620.38     18.82 o 
   1  11   5       69.51       93.12      9.96 o 
   2  11   5     1329.53     1428.73     50.79 o 
   3  11   5        2.35        2.49      4.48 o 
   5  11   5       90.42       77.18      5.01 o 
   6  11   5       68.63       80.67     10.96 o 
  -8  12   5        4.06        1.27      3.68 o 
  -7  12   5       21.55       27.89      7.47 o 
  -6  12   5       72.31       43.32      8.96 o 
  -5  12   5      115.15      128.48     13.94 o 
  -4  12   5      892.25      881.93     25.59 o 
  -3  12   5      673.67      698.18     28.39 o 
  -2  12   5      538.34      512.43     23.90 o 
  -1  12   5       28.03       27.20      4.39 o 
   0  12   5        6.98       10.96      3.52 o 
   1  12   5       27.00       26.39      6.47 o 
   2  12   5      533.55      574.18     25.90 o 
   3  12   5      680.18      652.07     22.61 o 
   4  12   5      891.12      824.55     19.73 o 
   5  12   5      114.18      120.11      9.96 o 
   6  12   5       73.62       73.84      5.98 o 
   7  12   5       21.00       23.41      6.97 o 
  -7  13   5        4.15        1.37      5.23 o 
  -6  13   5       26.04       23.41      7.47 o 
  -5  13   5       97.29       92.63     11.45 o 
  -4  13   5       68.21       60.26     10.46 o 
  -3  13   5      259.18      229.02      9.99 o 
  -2  13   5      114.32      116.59      7.72 o 
  -1  13   5      467.43      433.53     12.34 o 
   0  13   5       16.51       20.25      7.22 o 
   1  13   5      462.18      438.67     10.45 o 
   2  13   5      114.78      124.28      6.20 o 
   3  13   5      256.82      237.35     11.57 o 
   4  13   5       68.50       55.75      6.08 o 
   5  13   5       97.98      105.98      9.46 o 
   6  13   5       25.76       27.81      4.51 o 
   7  13   5        4.17        2.49      5.48 o 
  -7  14   5        1.68        0.00      3.31 o 
  -6  14   5       25.15       12.45      5.98 o 
  -5  14   5       19.16       15.94      6.97 o 
  -4  14   5       10.34        1.49      6.97 o 
  -3  14   5        4.38        0.00      4.98 o 
  -2  14   5       54.27       47.55      8.22 o 
  -1  14   5       54.73       69.22     13.45 o 
   0  14   5       60.20       54.09      5.39 o 
   1  14   5       55.79       60.45      4.70 o 
   2  14   5       54.99       53.92      5.03 o 
   3  14   5        4.58        6.22      4.48 o 
   4  14   5       10.05        5.98      3.84 o 
   5  14   5       19.56       21.82      4.31 o 
   6  14   5       24.83       23.02      4.73 o 
   7  14   5        1.65        1.49      4.48 o 
  -6  15   5        0.49        1.99      4.48 o 
  -5  15   5       88.77       73.20      8.47 o 
  -4  15   5       66.95       47.31      7.97 o 
  -2  15   5        1.60        1.49      7.47 o 
  -1  15   5       59.35       59.90      7.00 o 
   0  15   5       34.51       36.34      4.28 o 
   1  15   5       59.63       50.46      4.71 o 
   2  15   5        1.55        5.02      3.56 o 
   3  15   5       20.40       19.62      5.48 o 
   4  15   5       67.23       84.61      6.34 o 
   5  15   5       88.52       96.10      6.72 o 
   6  15   5        0.49        0.00      2.56 o 
  -5  16   5       15.15       13.45      4.98 o 
  -4  16   5       46.15       63.74      6.97 o 
  -3  16   5       34.43       35.42      5.43 o 
  -2  16   5       30.77       39.34      5.71 o 
  -1  16   5       19.95       23.04      5.14 o 
   0  16   5       33.24       24.40      4.97 o 
   1  16   5       20.13       21.40      3.52 o 
   2  16   5       31.39       36.12      4.98 o 
   3  16   5       34.03       36.19      7.22 o 
   4  16   5       45.69       53.19      6.97 o 
   5  16   5       15.30       19.31      3.22 o 
  -4  17   5       15.55       16.43      4.48 o 
  -3  17   5       14.90       14.54      4.05 o 
  -2  17   5       13.63       22.06      4.42 o 
  -1  17   5       10.30       16.78      4.31 o 
   0  17   5        0.10        3.27      3.59 o 
   1  17   5       10.35       13.24      3.59 o 
   2  17   5       13.53       15.94      4.48 o 
   3  17   5       15.08       13.84      7.72 o 
   4  17   5       15.40       13.65      3.11 o 
  -2  18   5       62.93       73.01     18.18 o 
  -1  18   5       52.15       64.80     14.69 o 
   0  18   5        5.59        5.31      3.11 o 
   2  18   5       63.28       69.72      5.98 o 
   0   0   6       78.16      104.08      5.48 o 
   1   0   6      501.49      639.91     21.41 o 
   2   0   6       29.75       40.13      2.46 o 
   3   0   6      436.80      435.94     11.05 o 
   4   0   6     2967.96     3060.11     66.84 o 
   5   0   6      432.72      432.25     17.43 o 
   6   0   6      657.77      649.53     19.26 o 
   7   0   6      907.18      976.06     44.82 o 
   8   0   6     1023.51     1109.49     36.94 o 
   9   0   6      161.31      203.31     11.56 o 
  10   0   6        0.25        2.52      5.10 o 
 -10   1   6       24.23       27.75      4.98 o 
  -9   1   6       23.92       21.02      5.33 o 
  -8   1   6      431.08      476.96     18.14 o 
  -7   1   6      602.98      629.46     32.37 o 
  -6   1   6      124.24      140.80      6.91 o 
  -5   1   6      158.88      160.85      8.47 o 
  -4   1   6      259.42      228.47      6.58 o 
  -3   1   6      241.59      231.92      6.86 o 
  -2   1   6      763.35      694.26     23.65 o 
  -1   1   6      198.47      205.67      8.96 o 
   0   1   6      642.48      650.37     22.41 o 
   1   1   6      201.85      223.10      8.96 o 
   2   1   6      771.93      702.28     16.72 o 
   3   1   6      243.08      255.18      7.72 o 
   4   1   6      259.64      219.33      6.66 o 
   5   1   6      158.06      143.42      8.47 o 
   6   1   6      124.90      136.23      6.81 o 
   7   1   6      601.37      654.36     32.37 o 
   8   1   6      425.96      473.85     24.11 o 
   9   1   6       23.78       23.14      5.26 o 
  10   1   6       24.83       39.37      7.21 o 
 -10   2   6        2.55        2.99      4.48 o 
  -9   2   6      106.81      110.99     13.87 o 
  -8   2   6      376.42      430.91     16.75 o 
  -7   2   6      689.98      707.64     35.36 o 
  -6   2   6      107.08      108.49      5.88 o 
  -5   2   6      931.49     1009.92     34.36 o 
  -4   2   6      969.63     1014.90     34.36 o 
  -3   2   6      358.60      382.65      9.84 o 
  -2   2   6     4277.96     4415.03     95.56 o 
  -1   2   6     1412.69     1401.34     44.82 o 
   1   2   6     1402.46     1417.77     44.82 o 
   2   2   6     4271.93     4423.07    116.53 o 
   3   2   6      356.32      380.23     12.45 o 
   4   2   6      968.29     1011.80     23.91 o 
   5   2   6      933.89      973.57     34.86 o 
   6   2   6      107.77      104.08      7.47 o 
   7   2   6      691.34      698.68     26.89 o 
   8   2   6      371.90      383.29     21.06 o 
   9   2   6      108.79      110.39     10.23 o 
  10   2   6        2.42        6.47      7.97 o 
 -10   3   6       12.32        9.46      4.98 o 
  -9   3   6      302.53      378.32     31.12 o 
  -8   3   6      132.23      137.42      9.61 o 
  -7   3   6       76.46       70.22     10.46 o 
  -6   3   6       29.28       28.27      3.59 o 
  -5   3   6      992.90     1162.30     39.34 o 
  -4   3   6     1771.43     1999.96     57.09 o 
  -3   3   6     3232.66     3218.02     74.95 o 
  -2   3   6     2022.75     2037.70     32.60 o 
  -1   3   6      588.71      600.82     12.24 o 
   2   3   6     2029.92     2062.26     45.76 o 
   3   3   6     3242.14     3291.47     71.63 o 
   4   3   6     1775.11     1958.80     44.68 o 
   5   3   6     1004.31     1139.89     39.84 o 
   6   3   6       28.34       32.87      4.98 o 
   7   3   6       76.79       67.23      6.97 o 
   8   3   6      133.71      118.96     11.14 o 
   9   3   6      303.61      318.71     30.38 o 
  10   3   6       12.53       20.42      8.96 o 
 -10   4   6       61.60       34.36      7.47 o 
  -9   4   6       19.87       25.65      5.96 o 
  -8   4   6      229.02      224.27     19.53 o 
  -6   4   6      176.59      165.77     11.45 o 
  -5   4   6      475.85      509.80     22.57 o 
  -4   4   6      852.48      889.75     58.26 o 
  -3   4   6     1895.71     1917.41     44.01 o 
  -2   4   6      942.18      963.17     16.29 o 
  -1   4   6     2421.14     2417.88     44.84 o 
   0   4   6       52.29       40.44      3.17 o 
   1   4   6     2413.95     2435.16     44.85 o 
   2   4   6      942.32      954.43     27.39 o 
   3   4   6     1900.09     1935.68     62.75 o 
   4   4   6      849.65      882.93     31.87 o 
   5   4   6      476.75      537.33     21.41 o 
   6   4   6      176.80      172.80      9.96 o 
   7   4   6       45.68       38.35      5.48 o 
   8   4   6      229.55      192.67     12.26 o 
   9   4   6       20.13       27.39     10.96 o 
  10   4   6       60.91       76.19     12.95 o 
 -10   5   6       18.17        9.31      4.29 o 
  -9   5   6       39.48       34.44      6.41 o 
  -8   5   6       68.59       82.32      9.49 o 
  -7   5   6      364.19      328.67     21.91 o 
  -6   5   6       31.72       23.22      3.56 o 
  -5   5   6      191.79      198.39      9.90 o 
  -4   5   6      200.45      214.50     12.70 o 
  -3   5   6     1039.01     1156.82     40.34 o 
  -2   5   6      652.88      671.94     19.92 o 
  -1   5   6     1767.50     1831.73     34.49 o 
   0   5   6     1276.91     1255.10     24.33 o 
   1   5   6     1772.75     1820.79     34.40 o 
   2   5   6      653.25      659.49     16.90 o 
   3   5   6     1035.82     1209.11     40.34 o 
   4   5   6      200.17      200.19     10.46 o 
   5   5   6      196.76      234.05     11.45 o 
   6   5   6       32.56       18.92      4.48 o 
   7   5   6      361.93      324.78     12.17 o 
   8   5   6       67.73       73.33     13.20 o 
   9   5   6       39.03       42.83     11.95 o 
  10   5   6       18.20       22.41      8.47 o 
 -10   6   6       33.03       14.25      4.22 o 
  -9   6   6       37.99       35.28      6.33 o 
  -8   6   6      169.76      170.53     34.86 o 
  -7   6   6      178.02      151.16      9.35 o 
  -6   6   6       76.43       71.42      7.47 o 
  -5   6   6      311.22      317.30     11.60 o 
  -4   6   6      228.65      225.40      7.92 o 
  -3   6   6       87.49       97.53      6.97 o 
  -2   6   6       37.53       36.91      2.56 o 
  -1   6   6      696.51      702.22     14.64 o 
   0   6   6      459.83      466.97     10.52 o 
   1   6   6      698.45      660.25     14.27 o 
   2   6   6       38.53       34.93      3.49 o 
   4   6   6      229.89      244.01     11.95 o 
   5   6   6      315.13      337.33     50.55 o 
   6   6   6       76.44       69.00     10.21 o 
   7   6   6      178.46      179.20      9.84 o 
   8   6   6      170.96      178.78     22.41 o 
   9   6   6       37.89       40.83     11.45 o 
  10   6   6       33.50       43.82      9.46 o 
 -10   7   6       29.13        7.97      4.48 o 
  -9   7   6       68.36       56.38      7.27 o 
  -8   7   6       80.37       85.89      7.22 o 
  -7   7   6      444.12      370.00     27.82 o 
  -6   7   6      233.24      211.56      9.35 o 
  -5   7   6        9.37       11.69      2.62 o 
  -4   7   6        1.99        0.00      1.56 o 
  -3   7   6      169.61      172.08      6.66 o 
  -2   7   6      802.21      914.25     18.96 o 
  -1   7   6      193.03      162.05      8.50 o 
   0   7   6      492.28      390.87     13.37 o 
   1   7   6      194.15      151.41      5.04 o 
   2   7   6      803.66      867.49     32.87 o 
   5   7   6        9.60        5.98      3.49 o 
   6   7   6      231.68      213.06     22.41 o 
   7   7   6      445.25      375.98     34.86 o 
   8   7   6       80.12       97.61     16.43 o 
   9   7   6       68.20       80.18     14.44 o 
  10   7   6       29.99       36.35      7.97 o 
  -9   8   6        6.57        4.52      4.60 o 
  -8   8   6       69.74       73.88     11.31 o 
  -7   8   6      241.81      223.32     12.68 o 
  -6   8   6        2.89        0.00      3.12 o 
  -5   8   6      161.14      146.86      6.86 o 
  -4   8   6       39.24       42.26      4.04 o 
  -3   8   6      432.65      468.22     13.72 o 
  -2   8   6      593.07      617.64     15.11 o 
  -1   8   6       82.54       81.44      3.94 o 
   0   8   6       11.22        8.74      1.90 o 
   1   8   6       81.61       91.44      5.10 o 
   2   8   6      594.16      616.01     24.90 o 
   5   8   6      161.29      164.83     10.46 o 
   6   8   6        3.04        1.00      3.49 o 
   7   8   6      241.55      203.68     23.90 o 
   8   8   6       69.53       67.23     13.45 o 
   9   8   6        6.73        0.00      6.97 o 
  -9   9   6       44.79       28.30      6.47 o 
  -8   9   6      124.13      114.18     13.35 o 
  -7   9   6       33.54       25.89      5.45 o 
  -6   9   6       33.73       27.69      4.51 o 
  -5   9   6       50.55       40.80      4.39 o 
  -4   9   6       87.21       95.89      6.09 o 
  -3   9   6      372.07      395.10     12.66 o 
  -2   9   6      298.02      290.57      8.47 o 
  -1   9   6      133.85      135.72      5.45 o 
   0   9   6      828.98      936.53     20.11 o 
   1   9   6      132.96      138.94      9.96 o 
   2   9   6      293.03      273.96      9.99 o 
   4   9   6       87.89      100.10      7.97 o 
   5   9   6       49.49       34.86      5.98 o 
   6   9   6       33.94       27.39      5.48 o 
   8   9   6      123.84      137.94     17.43 o 
   9   9   6       44.15       37.35      9.46 o 
  -9  10   6       15.82        8.01      4.05 o 
  -8  10   6       45.05       48.28     17.43 o 
  -7  10   6      122.00      109.56     11.45 o 
  -6  10   6        0.08        0.00      6.97 o 
  -5  10   6      242.51      253.35     12.71 o 
  -4  10   6      427.68      457.68     14.61 o 
  -3  10   6      429.00      473.79     22.16 o 
  -2  10   6      898.12      939.08     35.48 o 
  -1  10   6      363.52      420.21     11.19 o 
   0  10   6      773.71      734.09     16.95 o 
   1  10   6      361.73      405.86     19.92 o 
   2  10   6      900.31      915.80     36.35 o 
   3  10   6      427.34      418.08     15.69 o 
   4  10   6      425.39      443.21     20.42 o 
   5  10   6      244.62      221.25     11.01 o 
  -8  11   6       15.76       10.14      4.60 o 
  -7  11   6       17.58       13.94      6.97 o 
  -6  11   6        7.66        8.47      6.97 o 
  -5  11   6       40.58       39.84      9.46 o 
  -4  11   6      383.36      423.80     12.25 o 
  -3  11   6      408.66      441.52     14.44 o 
  -2  11   6      499.25      534.17     13.98 o 
  -1  11   6      401.13      400.42     13.49 o 
   0  11   6      608.50      585.46     18.27 o 
   1  11   6      402.44      436.24     20.92 o 
   2  11   6      498.08      567.21     25.40 o 
   3  11   6      409.44      406.60     35.36 o 
   4  11   6      387.04      396.34     22.41 o 
   5  11   6       40.72       40.97      4.97 o 
   6  11   6        7.43        3.71      3.73 o 
  -8  12   6        7.26        6.73      3.95 o 
  -7  12   6       49.15       55.77      7.97 o 
  -6  12   6      174.29      228.58     16.43 o 
  -5  12   6       28.71       19.92      8.47 o 
  -4  12   6      211.89      178.78     15.94 o 
  -3  12   6        7.84        5.06      5.73 o 
  -2  12   6      356.79      352.77     13.20 o 
  -1  12   6       99.94      102.37     13.56 o 
   0  12   6      192.98      212.14     14.44 o 
   1  12   6      101.86      102.09     10.96 o 
   2  12   6      354.81      396.40     20.42 o 
   3  12   6        7.64        9.59      3.19 o 
   4  12   6      211.47      188.79     10.17 o 
   5  12   6       28.29       22.57      4.42 o 
   6  12   6      173.69      179.55     13.69 o 
   7  12   6       49.12       55.28      7.97 o 
  -7  13   6        7.88        1.54      4.05 o 
  -6  13   6       57.76       48.80      8.47 o 
  -5  13   6       23.48       14.94      7.47 o 
  -4  13   6        6.87        8.47      7.97 o 
  -3  13   6      113.26      107.07     12.95 o 
  -2  13   6      132.34      132.51     19.17 o 
  -1  13   6       75.40       63.87      5.56 o 
   0  13   6      428.50      399.61     11.21 o 
   1  13   6       76.34       73.90      4.47 o 
   2  13   6      132.16      125.14      7.75 o 
   3  13   6      112.90      145.59     16.68 o 
   4  13   6        6.90        9.63      4.05 o 
   5  13   6       23.47       22.95      4.42 o 
   6  13   6       57.83       52.79      6.47 o 
   7  13   6        7.85       10.96      5.48 o 
  -6  14   6        7.83        5.48      5.48 o 
  -5  14   6       27.16       26.89      6.97 o 
  -4  14   6       10.34        8.96      6.97 o 
  -2  14   6        2.64        4.18      4.22 o 
  -1  14   6        7.94        6.47      4.22 o 
   0  14   6       17.92       18.64      4.06 o 
   1  14   6        7.88        7.24      3.05 o 
   2  14   6        2.50        6.05      2.99 o 
   3  14   6       17.90       20.92      4.78 o 
   4  14   6       10.18        6.93      4.05 o 
   5  14   6       27.46       37.99      5.23 o 
   6  14   6        7.72       13.80      3.59 o 
  -6  15   6        0.15        0.50      4.48 o 
  -5  15   6       65.78       45.81      7.47 o 
  -3  15   6       70.91       86.03      9.21 o 
  -2  15   6       12.92       16.73      4.88 o 
  -1  15   6       54.71       44.28      6.26 o 
   0  15   6       23.04       27.08      7.47 o 
   1  15   6       53.95       54.76      4.83 o 
   2  15   6       13.14       13.23      3.12 o 
   3  15   6       71.53       72.75      6.08 o 
   4  15   6       53.74       77.18      7.47 o 
   5  15   6       65.81       58.29      5.73 o 
   6  15   6        0.19        0.00      2.49 o 
  -4  16   6       14.63       12.95      4.98 o 
  -3  16   6       11.71       16.21      4.42 o 
  -2  16   6        3.48        3.46      3.95 o 
  -1  16   6       28.00       33.53      5.34 o 
   0  16   6       83.99       84.48      7.37 o 
   1  16   6       28.23       32.81      3.75 o 
   2  16   6        3.55        0.76      3.22 o 
   3  16   6       11.72       15.12      3.95 o 
   4  16   6       14.48       19.25      3.59 o 
   5  16   6       22.63       24.88      3.31 o 
  -3  17   6       15.59       17.94      3.95 o 
  -2  17   6        5.45        4.73      3.47 o 
  -1  17   6        4.88        8.23      3.95 o 
   0  17   6       81.11       93.81      7.17 o 
   1  17   6        4.97        4.83      2.67 o 
   2  17   6        5.42        1.99      3.49 o 
   3  17   6       15.89        8.93      4.73 o 
  -1  18   6       14.42       14.67      6.47 o 
   0  18   6       10.46       12.04      3.22 o 
   1   0   7      270.60      283.65      8.27 o 
   2   0   7      967.21     1056.48     20.40 o 
   3   0   7      422.21      439.22     11.44 o 
   4   0   7      576.66      574.82     15.69 o 
   5   0   7        0.15        0.00      1.99 o 
   6   0   7      146.21      132.25      7.00 o 
   7   0   7      358.68      340.41     12.52 o 
   8   0   7      452.76      478.42     26.39 o 
   9   0   7       21.66       30.08      6.70 o 
 -10   1   7       20.54       12.45      5.48 o 
  -9   1   7       83.90       89.67      8.58 o 
  -8   1   7      125.71      140.97     14.44 o 
  -7   1   7      329.56      360.04     21.91 o 
  -6   1   7     1217.45     1297.46     47.56 o 
  -5   1   7        6.40       14.94      3.49 o 
  -4   1   7      997.01     1099.62     25.48 o 
  -3   1   7     1159.42     1276.92     29.20 o 
  -2   1   7     2582.93     2571.56     46.36 o 
  -1   1   7      874.61      955.61     22.86 o 
   1   1   7      873.02      961.61     33.37 o 
   2   1   7     2574.65     2523.92     46.37 o 
   3   1   7     1155.29     1264.47     29.39 o 
   4   1   7      999.71     1093.64     25.68 o 
   5   1   7        6.76        7.47      2.99 o 
   6   1   7     1210.26     1254.99     34.58 o 
   7   1   7      330.21      353.57     16.43 o 
   8   1   7      125.89      136.37     12.08 o 
   9   1   7       83.90       97.61     10.14 o 
  10   1   7       20.11       27.39      9.46 o 
 -10   2   7       34.68       31.87      6.97 o 
  -9   2   7       64.81       85.41      9.33 o 
  -8   2   7      203.25      228.73     11.71 o 
  -7   2   7      140.39      140.43     13.94 o 
  -6   2   7      163.78      147.86     12.20 o 
  -5   2   7      547.43      556.75     24.90 o 
  -4   2   7      177.00      173.24      5.74 o 
  -3   2   7     1094.42     1051.51     24.46 o 
  -2   2   7     2762.39     2673.91     42.06 o 
  -1   2   7     2890.15     2925.44     46.48 o 
   0   2   7      428.22      355.81     10.21 o 
   1   2   7     2887.30     3004.88     66.20 o 
   2   2   7     2759.07     2637.80     48.48 o 
   3   2   7     1083.70     1043.62     24.64 o 
   4   2   7      179.35      191.92      7.72 o 
   5   2   7      553.16      573.68     21.91 o 
   6   2   7      162.82      156.87      9.46 o 
   7   2   7      138.90      153.38      9.46 o 
   8   2   7      205.36      198.81     17.93 o 
   9   2   7       65.69       95.56     16.68 o 
  10   2   7       34.15       63.74     11.95 o 
 -10   3   7        6.74        0.00      4.48 o 
  -9   3   7       23.61       20.03      4.78 o 
  -8   3   7       39.13       31.76     10.21 o 
  -7   3   7      433.32      476.08     26.89 o 
  -6   3   7       13.21       12.27      2.94 o 
  -5   3   7      365.26      342.75     14.94 o 
  -4   3   7      513.90      508.45     18.92 o 
  -3   3   7      734.00      684.80     23.16 o 
  -2   3   7      599.54      568.78     10.40 o 
  -1   3   7      540.57      555.55     15.31 o 
   0   3   7      613.06      685.73     18.43 o 
   1   3   7      539.95      544.76     11.59 o 
   2   3   7      600.14      561.38     16.68 o 
   3   3   7      735.10      723.58     25.40 o 
   4   3   7      515.81      501.65     13.53 o 
   5   3   7      366.01      384.45     15.94 o 
   6   3   7       12.61       11.45      3.49 o 
   7   3   7      432.06      439.63     16.28 o 
   8   3   7       38.56       36.97      7.65 o 
   9   3   7       24.05       28.39     10.96 o 
  10   3   7        6.79       12.45      7.47 o 
 -10   4   7       52.87       27.89      6.47 o 
  -9   4   7      123.71      169.81     13.94 o 
  -8   4   7       59.78       52.29      9.46 o 
  -7   4   7        6.72        2.99      4.98 o 
  -6   4   7      185.79      186.81     11.45 o 
  -5   4   7      204.94      191.12      8.37 o 
  -4   4   7      292.03      307.26     12.95 o 
  -3   4   7     2304.67     2391.04     58.76 o 
  -2   4   7     1378.32     1348.49     22.39 o 
  -1   4   7      322.11      311.08      7.52 o 
   0   4   7     1230.05     1062.26     27.57 o 
   1   4   7      322.17      299.76      7.35 o 
   2   4   7     1374.08     1337.19     25.97 o 
   3   4   7     2303.59     2506.87     78.68 o 
   4   4   7      295.73      311.74     13.94 o 
   5   4   7      205.33      215.63     10.96 o 
   6   4   7      185.69      191.23     10.96 o 
   7   4   7        6.67        3.15      3.98 o 
   8   4   7       59.98       66.59      7.84 o 
   9   4   7      124.47      174.79     19.92 o 
  10   4   7       52.25       67.73     11.45 o 
 -10   5   7       39.38       14.94      5.48 o 
  -9   5   7       66.29       62.75      8.96 o 
  -8   5   7        2.35        4.48      5.48 o 
  -7   5   7      149.38      130.67      9.29 o 
  -6   5   7      116.51      105.01     16.68 o 
  -5   5   7       37.42       39.56      4.14 o 
  -4   5   7       13.02       11.95      2.99 o 
  -3   5   7     1286.81     1265.54     30.63 o 
  -2   5   7      879.18      825.86     17.03 o 
  -1   5   7      122.48      119.30      4.17 o 
   0   5   7        4.98       16.38      3.98 o 
   1   5   7      121.69      113.50      4.45 o 
   2   5   7      883.69      813.96     20.60 o 
   3   5   7     1291.93     1321.16     43.82 o 
   4   5   7       12.50       19.92      3.98 o 
   5   5   7       38.36       34.36      4.98 o 
   6   5   7      116.95      115.04      8.47 o 
   7   5   7      150.53      134.78      7.45 o 
   8   5   7        2.53        3.98      8.96 o 
   9   5   7       66.71       73.70     13.45 o 
  10   5   7       39.71       34.86      8.96 o 
  -9   6   7       11.60       10.25      4.41 o 
  -8   6   7       83.40       74.82      6.76 o 
  -7   6   7      364.15      355.38     13.90 o 
  -6   6   7       21.74       24.94      3.91 o 
  -5   6   7       53.55       58.76      5.98 o 
  -4   6   7      198.88      193.45      7.37 o 
  -3   6   7        2.21        2.74      1.76 o 
  -2   6   7       64.24       69.93      3.92 o 
  -1   6   7      696.85      712.97     15.11 o 
   0   6   7     1635.49     1684.37     32.57 o 
   1   6   7      696.44      679.86     14.84 o 
   2   6   7       62.28       66.64      4.48 o 
   3   6   7        2.32        5.48      2.49 o 
   4   6   7      197.36      194.71     10.96 o 
   5   6   7       52.22       44.32      5.98 o 
   6   6   7       21.71       19.55      4.35 o 
   7   6   7      364.17      297.54     21.45 o 
   8   6   7       83.53       99.60     16.43 o 
   9   6   7       11.44       16.93      8.96 o 
  10   6   7       58.82       98.10     11.95 o 
  -9   7   7       45.25       46.57     12.20 o 
  -8   7   7      145.04      126.04     12.81 o 
  -7   7   7      231.26      213.62     21.01 o 
  -6   7   7       11.72       15.94      4.48 o 
  -5   7   7       31.46       31.87      4.98 o 
  -4   7   7       30.13       19.64      2.98 o 
  -3   7   7       20.03       23.37      2.82 o 
  -2   7   7      434.88      508.78     12.01 o 
  -1   7   7      132.27      135.79      4.91 o 
   0   7   7      928.37      981.41     20.40 o 
   1   7   7      129.56      131.56      8.47 o 
   2   7   7      434.71      506.67     14.42 o 
   3   7   7       19.73       19.42      3.98 o 
   4   7   7       30.74       35.36      4.98 o 
   5   7   7       33.10       31.37      4.98 o 
   6   7   7       11.34       20.42      4.98 o 
   7   7   7      232.23      214.13     24.40 o 
   8   7   7      144.08      130.97     17.43 o 
   9   7   7       45.30       66.73     12.45 o 
  -9   8   7        2.67        4.72      4.29 o 
  -8   8   7      136.72      120.21     15.07 o 
  -7   8   7      167.13      144.55     18.67 o 
  -6   8   7      193.46      189.70      9.49 o 
  -5   8   7       21.54       22.30      3.52 o 
  -4   8   7       45.58       52.10      4.54 o 
  -3   8   7       28.92       23.22      3.17 o 
  -2   8   7       31.73       35.17      4.53 o 
  -1   8   7       93.72       91.67      4.24 o 
   0   8   7       66.04       59.56      5.35 o 
   1   8   7       94.58       95.18      6.72 o 
   2   8   7       29.83       26.42      3.11 o 
   3   8   7       28.12       25.40      4.48 o 
   4   8   7       44.73       49.80      6.47 o 
   5   8   7       22.20       21.41      4.98 o 
   6   8   7      191.27      194.71     11.95 o 
   8   8   7      137.56      126.49     16.43 o 
   9   8   7        2.92        1.99      6.97 o 
  -9   9   7       38.27       24.21      4.78 o 
  -8   9   7        3.20        0.00      4.67 o 
  -7   9   7        9.01        0.00      5.98 o 
  -6   9   7      137.45      110.55     12.45 o 
  -5   9   7      135.05      145.58      6.45 o 
  -4   9   7      501.54      550.89     16.54 o 
  -3   9   7       54.11       64.56      5.48 o 
  -2   9   7       80.44       89.14      4.82 o 
  -1   9   7      560.70      614.94     14.72 o 
   0   9   7      135.15      151.89      5.81 o 
   1   9   7      565.49      626.47     26.39 o 
   2   9   7       81.18       72.44      6.72 o 
   3   9   7       53.82       58.76      6.47 o 
   4   9   7      501.24      530.85     22.91 o 
   5   9   7      134.96      136.95      9.96 o 
   6   9   7      136.35      133.96     10.46 o 
  -8  10   7       96.17       77.56     14.19 o 
  -7  10   7       14.91       14.44      6.97 o 
  -6  10   7        0.76        0.00      6.47 o 
  -5  10   7       51.45       50.52      4.43 o 
  -4  10   7       21.41       21.62      3.68 o 
  -3  10   7      241.60      244.19      9.68 o 
  -2  10   7      336.69      326.26     10.31 o 
  -1  10   7       14.21       21.41      2.96 o 
   0  10   7       15.23       16.25      3.33 o 
   1  10   7       14.59       19.42      5.48 o 
   2  10   7      338.23      313.23     17.43 o 
   3  10   7      241.75      211.04      9.29 o 
   4  10   7       21.73       14.94      4.48 o 
   5  10   7       52.16       50.43      4.19 o 
   6  10   7        0.76        0.00      3.98 o 
  -8  11   7       87.76       51.29      9.96 o 
  -7  11   7      114.10      143.42     13.45 o 
  -6  11   7       45.28       39.34      8.47 o 
  -5  11   7       51.01       44.82      9.46 o 
  -4  11   7       51.62       53.33      7.72 o 
  -3  11   7      256.91      268.12     10.74 o 
  -2  11   7      137.23      137.71     13.21 o 
  -1  11   7      158.56      161.68      6.68 o 
   0  11   7        1.00        0.50      4.48 o 
   1  11   7      158.39      160.85     12.45 o 
   2  11   7      137.03      125.49     10.96 o 
   3  11   7      257.77      244.01     15.44 o 
   4  11   7       50.81       39.22      3.90 o 
   5  11   7       51.04       32.58      4.88 o 
   6  11   7       44.72       43.61      5.14 o 
  -7  12   7       44.25       28.64      9.71 o 
  -6  12   7       34.82       27.89      7.47 o 
  -5  12   7       59.00       53.78      9.46 o 
  -4  12   7       49.39       38.84      9.46 o 
  -3  12   7      246.91      252.40      9.34 o 
  -2  12   7      182.13      165.67      7.64 o 
  -1  12   7        9.08        6.80      2.67 o 
   0  12   7        3.69        6.97      4.98 o 
   1  12   7        9.15        6.97      4.98 o 
   2  12   7      182.25      167.83      6.38 o 
   3  12   7      247.34      269.32      9.61 o 
   4  12   7       49.60       44.79      5.34 o 
   5  12   7       59.04       62.14      5.86 o 
   6  12   7       35.14       43.51      4.88 o 
   7  12   7       43.82       39.61      4.31 o 
  -7  13   7        6.38        8.88      3.95 o 
  -6  13   7       10.87        6.47      5.98 o 
  -5  13   7       11.61       19.42      7.47 o 
  -4  13   7      139.09      119.52     12.45 o 
  -3  13   7       33.53       44.82      7.47 o 
  -2  13   7       23.97       19.82      5.05 o 
  -1  13   7      148.09      147.04      8.52 o 
   0  13   7      409.77      373.70     12.60 o 
   1  13   7      148.28      144.48      8.77 o 
   2  13   7       24.75       26.60      3.53 o 
   3  13   7       34.02       44.47      5.61 o 
   4  13   7      141.46      134.22      8.61 o 
   5  13   7       11.36       16.04      4.05 o 
   6  13   7       10.34        9.91      3.39 o 
   7  13   7        6.33       10.50      3.11 o 
  -6  14   7       14.56        9.46      5.48 o 
  -5  14   7       65.22       57.27      8.47 o 
  -4  14   7       20.75       15.44      6.97 o 
  -3  14   7      128.96      129.78      9.56 o 
  -2  14   7      164.46      166.14     10.65 o 
  -1  14   7       11.56       11.53      4.51 o 
   0  14   7       10.35       11.92      4.60 o 
   1  14   7       11.47        3.56      2.90 o 
   2  14   7      164.89      164.38      6.97 o 
   3  14   7      129.52      123.22      8.25 o 
   4  14   7       20.58       20.82      4.51 o 
   5  14   7       65.73       86.38      6.22 o 
   6  14   7       14.41       17.16      3.31 o 
  -5  15   7       29.42       17.93      5.98 o 
  -3  15   7        5.14        4.77      4.18 o 
  -2  15   7       62.64       75.61     10.46 o 
  -1  15   7      122.67      120.34     18.18 o 
   0  15   7        1.13        4.98      4.05 o 
   1  15   7      122.52      111.29      6.41 o 
   2  15   7       63.13       71.53      4.78 o 
   3  15   7        5.48        8.70      3.77 o 
   4  15   7       15.26       19.68      3.95 o 
   5  15   7       29.38       22.23      3.59 o 
  -4  16   7        2.81        2.99      5.98 o 
  -3  16   7        5.59        6.32      3.95 o 
  -2  16   7        4.22        5.98      5.73 o 
  -1  16   7       25.21       26.23      4.88 o 
   0  16   7        0.06        0.05      3.68 o 
   1  16   7       25.07       26.90      3.45 o 
   2  16   7        4.28        6.03      3.47 o 
   3  16   7        5.22        6.42      4.48 o 
   4  16   7        2.79        2.67      2.86 o 
  -3  17   7       15.16       15.43      4.23 o 
  -2  17   7        7.11        4.91      3.47 o 
  -1  17   7        8.37       13.73      4.04 o 
   0  17   7       12.56       21.56      4.42 o 
   1  17   7        8.37       10.96      4.98 o 
   2  17   7        7.08       13.94      3.98 o 
   3  17   7       15.60       15.94      3.98 o 
   0   0   8     8387.70     8880.61    276.38 o 
   1   0   8     4867.69     4935.67     93.11 o 
   2   0   8       71.53       58.67      2.49 o 
   3   0   8       47.03       36.19      3.49 o 
   4   0   8     3826.12     4088.87    103.83 o 
   5   0   8       47.53       48.90      4.51 o 
   6   0   8       75.40       86.56      6.72 o 
   7   0   8      432.43      470.21     16.01 o 
   8   0   8       85.62       79.38      9.86 o 
   9   0   8        0.03        1.88      4.67 o 
 -10   1   8       23.23       15.94      5.48 o 
  -9   1   8       45.75       58.76     10.96 o 
  -8   1   8       68.63       93.12     15.44 o 
  -7   1   8      398.03      410.37     14.45 o 
  -6   1   8      539.74      553.84     17.82 o 
  -5   1   8     2014.60     2112.49     82.67 o 
  -4   1   8      468.13      466.87     12.26 o 
  -3   1   8      205.57      185.38      6.15 o 
  -2   1   8       80.12       85.75      2.90 o 
  -1   1   8     1068.50      964.61     19.34 o 
   0   1   8     1763.46     1894.50     51.54 o 
   1   1   8     1064.23      973.14     19.25 o 
   2   1   8       81.20       87.45      3.43 o 
   3   1   8      205.23      189.73      6.34 o 
   4   1   8      466.77      457.30     12.47 o 
   5   1   8     2008.23     2104.59     53.71 o 
   6   1   8      540.14      561.42     17.93 o 
   7   1   8      396.49      414.33     18.43 o 
   8   1   8       68.87       98.06     11.05 o 
   9   1   8       45.63       56.10      7.89 o 
 -10   2   8       43.07       28.39      5.98 o 
  -9   2   8       51.54       49.30     10.46 o 
  -8   2   8      180.39      222.10     17.43 o 
  -7   2   8       13.86       16.07      3.46 o 
  -6   2   8      704.04      692.58     21.15 o 
  -5   2   8      106.57      102.59      6.33 o 
  -4   2   8       41.90       49.80      5.48 o 
  -3   2   8      699.67      727.31     17.95 o 
  -2   2   8      411.26      450.03      8.81 o 
  -1   2   8     2547.92     2708.66     50.31 o 
   0   2   8     2333.78     2593.97     59.16 o 
   1   2   8     2526.63     2722.34     50.22 o 
   2   2   8      413.77      459.61     10.25 o 
   3   2   8      693.10      727.56     25.90 o 
   4   2   8       41.85       47.57      3.52 o 
   5   2   8      108.32      127.98      7.97 o 
   6   2   8      702.83      712.12     26.89 o 
   7   2   8       13.59       13.94      3.98 o 
   8   2   8      179.51      239.21     15.43 o 
   9   2   8       51.94       69.73      8.72 o 
 -10   3   8       11.96        6.47      4.48 o 
  -9   3   8       64.54       69.72     11.95 o 
  -8   3   8       42.61       35.86      7.97 o 
  -7   3   8       39.49       35.98      5.31 o 
  -6   3   8      333.52      338.15     13.94 o 
  -5   3   8      409.96      405.88     22.66 o 
  -4   3   8      212.82      183.76      9.46 o 
  -3   3   8     2722.33     2924.58     62.07 o 
  -2   3   8     2023.59     2276.78     42.64 o 
  -1   3   8      672.25      748.88     15.31 o 
   0   3   8     1241.03     1317.41     37.27 o 
   1   3   8      666.38      725.46     15.22 o 
   2   3   8     2021.02     2255.82     42.46 o 
   3   3   8     2714.84     2985.44     94.12 o 
   4   3   8      213.57      206.17     10.46 o 
   5   3   8      412.05      420.80     17.43 o 
   6   3   8      328.84      353.57     15.94 o 
   7   3   8       39.20       29.88      5.48 o 
   8   3   8       42.61       49.34     11.95 o 
   9   3   8       64.47      110.06     15.94 o 
  10   3   8       11.99       17.43      7.97 o 
 -10   4   8        2.12        0.00      3.98 o 
  -9   4   8       56.30       46.08      6.31 o 
  -8   4   8       25.88       16.10      4.89 o 
  -7   4   8       16.44        9.93      3.29 o 
  -6   4   8       10.58        8.68      3.01 o 
  -5   4   8       20.98       26.89      4.48 o 
  -4   4   8       13.97        9.96      2.99 o 
  -3   4   8      159.78      178.58      6.51 o 
  -2   4   8       85.77       91.37      3.72 o 
  -1   4   8      868.43      923.97     18.76 o 
   0   4   8       41.20       46.27      7.27 o 
   1   4   8      870.39      912.51     18.67 o 
   2   4   8       85.54       94.73      3.80 o 
   3   4   8      161.53      172.80      8.96 o 
   4   4   8       13.95        5.98      2.99 o 
   5   4   8       21.10       25.90      4.48 o 
   6   4   8        9.95        6.47      3.49 o 
   7   4   8       17.23       13.84      3.70 o 
   8   4   8       26.13       26.92      6.58 o 
   9   4   8       55.94       72.21     13.45 o 
  10   4   8        2.28        1.99      6.47 o 
 -10   5   8        8.26        3.49      4.48 o 
  -9   5   8       38.80       36.85      6.97 o 
  -8   5   8       53.57       52.07      6.66 o 
  -7   5   8      138.46      134.56      6.50 o 
  -6   5   8      100.02       99.88      6.72 o 
  -5   5   8       35.47       33.86      4.98 o 
  -4   5   8       84.19       92.13      6.47 o 
  -3   5   8      196.95      198.08      7.02 o 
  -2   5   8      173.51      192.16      5.76 o 
  -1   5   8       84.31       91.45      4.38 o 
   0   5   8       53.12       68.73      3.35 o 
   1   5   8       83.97       89.18      4.93 o 
   2   5   8      170.71      176.12     13.94 o 
   3   5   8      196.46      199.69     10.46 o 
   4   5   8       82.96       75.20      6.47 o 
   5   5   8       34.19       34.86      4.98 o 
   6   5   8      102.03      103.08      7.97 o 
   7   5   8      137.77      133.46     19.92 o 
   8   5   8       53.38       54.78     12.95 o 
   9   5   8       39.41       43.32     10.96 o 
  10   5   8        8.18        3.49      5.48 o 
  -9   6   8        6.53        7.47      5.48 o 
  -8   6   8       26.37       18.49      5.10 o 
  -7   6   8       69.40       75.63      7.87 o 
  -6   6   8       32.90       33.37      5.48 o 
  -5   6   8      182.69      201.68     10.96 o 
  -4   6   8       67.31       72.06      7.72 o 
  -3   6   8      333.57      304.35      9.84 o 
  -2   6   8      163.01      190.05      5.98 o 
  -1   6   8      258.83      297.72      8.01 o 
   0   6   8     1172.13     1249.57     25.10 o 
   1   6   8      261.35      284.51      9.84 o 
   2   6   8      162.17      184.80      7.02 o 
   3   6   8      335.96      318.21     13.94 o 
   4   6   8       66.78       77.69      7.47 o 
   5   6   8      182.97      206.17     11.95 o 
   6   6   8       32.28       33.86      5.48 o 
   7   6   8       67.64       80.18     15.94 o 
   8   6   8       27.14       19.42      9.46 o 
   9   6   8        6.51        3.98      6.97 o 
  -8   7   8      197.80      211.91     11.60 o 
  -7   7   8      236.81      216.07     12.66 o 
  -6   7   8      480.35      466.88     15.31 o 
  -5   7   8     1005.81     1032.83     37.35 o 
  -4   7   8       37.82       33.42      4.73 o 
  -3   7   8       94.40       98.23      5.98 o 
  -2   7   8      240.76      249.51      7.43 o 
  -1   7   8       97.60      106.25      4.46 o 
   0   7   8      159.94      145.33      5.26 o 
   1   7   8       97.22      100.88      5.60 o 
   2   7   8      238.09      237.17      8.58 o 
   3   7   8       94.91       77.19      6.47 o 
   4   7   8       39.00       37.35      5.48 o 
   5   7   8     1001.82     1029.34     38.35 o 
   6   7   8      478.47      432.25     20.92 o 
   9   7   8       93.40      119.02     14.44 o 
  -9   8   8       10.27       16.43      5.48 o 
  -8   8   8       37.31       34.82      4.99 o 
  -7   8   8        6.29        2.56      5.64 o 
  -6   8   8      131.08      134.49      9.96 o 
  -5   8   8       59.69       68.55      5.38 o 
  -4   8   8      107.99       95.79      6.09 o 
  -3   8   8        5.72        9.93      2.62 o 
  -2   8   8       87.22       89.87      6.75 o 
  -1   8   8      175.50      170.18      8.48 o 
   0   8   8        8.49        6.69      2.39 o 
   1   8   8      176.34      171.82      7.72 o 
   2   8   8       85.49       83.66      8.96 o 
   3   8   8        6.09        7.47      3.49 o 
   4   8   8      108.06      104.08      7.97 o 
   5   8   8       59.28       60.75      6.97 o 
   6   8   8      130.40      132.34      7.52 o 
  -9   9   8        6.66        6.97      4.48 o 
  -8   9   8       17.85       13.88      5.25 o 
  -7   9   8       33.93       18.21      6.17 o 
  -6   9   8      148.68      144.42     13.94 o 
  -5   9   8       65.21       73.59      6.01 o 
  -4   9   8       67.27       69.07      7.47 o 
  -3   9   8      718.93      766.90     30.38 o 
  -2   9   8      132.13      138.32      6.43 o 
  -1   9   8      200.58      203.30      7.14 o 
   0   9   8        5.77        4.98      2.82 o 
   1   9   8      201.05      217.62     13.45 o 
   2   9   8      129.85      116.03      9.96 o 
   3   9   8      720.86      706.15     28.39 o 
   4   9   8       67.42       50.30      6.47 o 
   5   9   8       65.61       62.55      6.47 o 
   6   9   8      149.21      120.01     10.96 o 
  -8  10   8       31.68       20.26      5.48 o 
  -7  10   8       19.46       14.89      5.61 o 
  -6  10   8       14.54        4.98      6.97 o 
  -5  10   8       34.01       30.88      8.96 o 
  -4  10   8       62.12       68.25      4.96 o 
  -3  10   8      274.59      279.94     12.70 o 
  -2  10   8      175.90      178.99      7.06 o 
  -1  10   8      393.38      402.64     13.55 o 
   0  10   8      289.51      320.10     12.11 o 
   1  10   8      390.40      376.98     20.42 o 
   2  10   8      176.50      192.72     12.95 o 
   3  10   8      277.13      292.82     16.43 o 
   4  10   8       62.76       56.17      4.39 o 
   5  10   8       34.12       30.85      4.78 o 
   6  10   8       14.69       14.44      4.48 o 
   7  10   8       19.67       21.91      4.98 o 
  -8  11   8        7.78        4.94      3.95 o 
  -7  11   8        1.59        0.00      4.51 o 
  -6  11   8       19.88        8.96      6.97 o 
  -5  11   8       44.34       35.86      9.46 o 
  -4  11   8      186.62      189.51     12.73 o 
  -3  11   8      376.93      375.25     11.25 o 
  -2  11   8      437.61      468.01     12.91 o 
  -1  11   8       33.10       37.94      3.97 o 
   0  11   8      213.00      215.63     14.94 o 
   1  11   8       32.23       39.84      7.97 o 
   2  11   8      442.15      490.52     23.90 o 
   3  11   8      377.54      356.34     11.29 o 
   4  11   8      184.18      172.82      9.81 o 
   5  11   8       43.96       43.80      5.14 o 
   6  11   8       20.22       14.40      4.05 o 
   7  11   8        1.68        1.00      3.49 o 
  -7  12   8        9.71        9.88      4.31 o 
  -6  12   8       29.11       24.90      6.97 o 
  -5  12   8       16.80        6.47      6.97 o 
  -4  12   8       85.49       76.69     10.96 o 
  -2  12   8      176.26      169.90      6.76 o 
  -1  12   8      175.36      168.05      6.96 o 
   0  12   8        0.45        0.00      2.72 o 
   1  12   8      175.86      159.22      7.41 o 
   2  12   8      176.41      176.44      6.52 o 
   3  12   8      179.65      208.21     10.39 o 
   4  12   8       85.95       91.56      6.94 o 
   5  12   8       17.43        7.15      3.77 o 
   6  12   8       29.39       32.27      4.98 o 
   7  12   8       10.01       12.95      3.98 o 
  -7  13   8        0.93        1.00      4.48 o 
  -5  13   8        0.39        9.96      6.47 o 
  -4  13   8       17.68        0.00      6.47 o 
  -3  13   8       67.51       63.83      7.00 o 
  -2  13   8      118.51      108.65     12.70 o 
  -1  13   8       41.10       40.34      5.80 o 
   0  13   8      395.11      401.44     25.65 o 
   1  13   8       40.62       44.63      4.25 o 
   2  13   8      120.21      112.88      8.48 o 
   3  13   8       68.17       65.13      6.72 o 
   4  13   8       17.07       15.25      5.23 o 
   5  13   8        0.40        2.87      3.39 o 
   6  13   8       75.09       86.03      5.86 o 
  -6  14   8       20.17       20.42      5.48 o 
  -5  14   8        4.35       12.45      5.98 o 
  -3  14   8       49.96       48.19     12.95 o 
  -2  14   8       10.20       13.23      4.78 o 
  -1  14   8       85.17       77.71      9.96 o 
   0  14   8       57.17       55.48      6.63 o 
   1  14   8       85.25       77.29      4.86 o 
   2  14   8       10.55       15.73      3.44 o 
   3  14   8       50.60       48.99      5.50 o 
   4  14   8       10.39       13.64      3.95 o 
   5  14   8        4.53        6.54      3.59 o 
   6  14   8       20.03       20.36      3.22 o 
  -4  15   8        3.30        0.00      5.98 o 
  -3  15   8      192.68      190.70     23.41 o 
  -2  15   8       11.38        9.73      4.54 o 
  -1  15   8        2.50        1.63      4.23 o 
   0  15   8        0.05        0.00      3.83 o 
   1  15   8        2.37        2.53      2.96 o 
   2  15   8       11.44       11.47      2.96 o 
   3  15   8      192.40      204.07      9.21 o 
   4  15   8        3.41        7.40      3.59 o 
   5  15   8        8.18       10.85      3.11 o 
  -4  16   8       44.96       33.37      7.47 o 
  -3  16   8        2.57        4.46      3.47 o 
  -2  16   8       32.54       32.41      5.02 o 
  -1  16   8        1.99        2.40      3.83 o 
   0  16   8        0.86        2.87      3.68 o 
   1  16   8        2.09        0.00      3.47 o 
   2  16   8       33.13       27.70      3.95 o 
   3  16   8        2.49        3.02      2.94 o 
   4  16   8       45.04       48.29      4.31 o 
  -2  17   8       26.01       33.11      4.54 o 
  -1  17   8       36.81       35.92      6.72 o 
   0  17   8        4.43        6.68      3.22 o 
   1  17   8       36.68       45.81      5.98 o 
   2  17   8       26.33       28.88      4.48 o 
   1   0   9     5002.41     4803.10     87.30 o 
   2   0   9     1858.69     2002.29     46.13 o 
   3   0   9     1203.26     1268.37     51.04 o 
   4   0   9        7.55       14.94      3.49 o 
   5   0   9        1.11        6.66      2.56 o 
   6   0   9       13.80       14.73      3.49 o 
   7   0   9      801.80      848.36     24.90 o 
   8   0   9       22.79       21.41      9.46 o 
   9   0   9        8.38       12.45      6.47 o 
 -10   1   9        5.28        0.00      3.98 o 
  -9   1   9        0.54        0.00      5.48 o 
  -7   1   9     1206.20     1282.96     38.30 o 
  -6   1   9      343.84      381.25     13.98 o 
  -5   1   9       31.25       29.10      3.68 o 
  -4   1   9      262.52      292.32     12.95 o 
  -3   1   9      592.82      686.48     19.42 o 
  -2   1   9      251.16      297.08      7.64 o 
  -1   1   9       51.31       49.30      2.85 o 
   0   1   9      409.53      423.72     12.50 o 
   1   1   9       52.15       47.51      3.94 o 
   2   1   9      250.11      306.72      7.75 o 
   3   1   9      596.77      671.79     24.90 o 
   4   1   9      266.13      291.32     13.45 o 
   5   1   9       31.51       32.37      4.98 o 
   6   1   9      346.12      400.88     17.43 o 
   7   1   9     1208.65     1235.51     45.32 o 
   8   1   9      230.21      258.46     24.40 o 
   9   1   9        0.44        0.80      4.42 o 
 -10   2   9        5.39        5.98      4.48 o 
  -9   2   9       36.66       31.87      8.47 o 
  -8   2   9       54.84       49.11     10.71 o 
  -7   2   9       16.02        9.83      3.05 o 
  -6   2   9       17.95       24.38      7.47 o 
  -5   2   9      496.40      490.52     19.92 o 
  -4   2   9      268.52      327.18     13.94 o 
  -3   2   9     1346.36     1479.44     42.83 o 
  -2   2   9      541.06      531.89     12.05 o 
  -1   2   9     1215.99     1253.60     24.81 o 
   0   2   9     1200.39     1304.74     36.35 o 
   1   2   9     1226.14     1261.46     24.99 o 
   2   2   9      548.37      532.93     11.96 o 
   3   2   9     1334.23     1494.46     49.80 o 
   4   2   9      267.38      322.20     14.44 o 
   5   2   9      497.27      483.55     19.92 o 
   6   2   9       18.20       17.43      3.98 o 
   7   2   9       16.47       14.23      4.05 o 
   8   2   9       56.42       57.76      8.62 o 
   9   2   9       36.55       39.13      6.86 o 
 -10   3   9        3.01        0.00      3.49 o 
  -9   3   9       17.04       15.94      7.47 o 
  -8   3   9        8.13        6.18      4.18 o 
  -7   3   9      132.27      118.51      7.63 o 
  -6   3   9       94.95       85.98     10.96 o 
  -5   3   9      211.90      211.15     10.96 o 
  -4   3   9      316.58      321.20     13.94 o 
  -3   3   9      137.48      140.92      4.69 o 
  -2   3   9      252.48      280.93      7.43 o 
  -1   3   9      651.81      701.50     15.11 o 
   0   3   9     3380.26     3296.47     75.18 o 
   1   3   9      654.67      720.65     15.11 o 
   2   3   9      253.11      278.16      7.27 o 
   3   3   9      138.03      144.42      7.97 o 
   4   3   9      313.95      336.64     14.94 o 
   5   3   9      210.68      210.65     11.45 o 
   6   3   9       94.52      100.10      7.97 o 
   7   3   9      132.39      120.38     11.20 o 
   8   3   9        8.30        8.71      5.63 o 
   9   3   9       17.04       16.43      8.47 o 
 -10   4   9        0.25        0.00      3.49 o 
  -9   4   9       11.76       12.62      4.18 o 
  -8   4   9      215.77      229.64     12.11 o 
  -7   4   9       74.36       60.92      4.95 o 
  -6   4   9        6.38        7.60      3.01 o 
  -5   4   9      460.67      505.96     20.42 o 
  -4   4   9      201.76      190.73      9.96 o 
  -3   4   9      955.33      988.73     24.64 o 
  -2   4   9      250.18      295.29      7.81 o 
  -1   4   9     1403.01     1409.18     27.58 o 
   0   4   9     2936.63     3043.96     69.90 o 
   1   4   9     1395.62     1392.13     34.16 o 
   2   4   9      251.87      284.44      7.56 o 
   3   4   9      956.32      986.51     34.86 o 
   4   4   9      200.25      194.22     10.46 o 
   5   4   9      459.76      511.43     21.41 o 
   6   4   9        6.34        4.98      3.49 o 
   7   4   9       75.36       53.28      6.47 o 
   8   4   9      215.91      226.58     14.53 o 
   9   4   9       11.80       21.91      8.96 o 
  -9   5   9        6.04        2.58      4.98 o 
  -8   5   9        3.76        4.96      4.18 o 
  -7   5   9       72.55       74.77      9.46 o 
  -6   5   9      157.41      154.38      9.46 o 
  -5   5   9      300.88      318.71     14.94 o 
  -4   5   9      162.95      162.34      8.96 o 
  -3   5   9      208.90      210.51      9.21 o 
  -2   5   9       29.21       35.84      5.75 o 
  -1   5   9       59.65       61.08      3.43 o 
   0   5   9      184.84      153.59      6.86 o 
   1   5   9       60.57       55.15      4.58 o 
   2   5   9       29.08       31.61      2.56 o 
   3   5   9      209.27      205.67     10.46 o 
   4   5   9      162.63      156.37      9.46 o 
   5   5   9      302.28      336.64     15.94 o 
   6   5   9      156.88      153.88     10.46 o 
   9   5   9        5.91        1.00      6.47 o 
  -9   6   9       23.83       20.92      5.48 o 
  -8   6   9        8.23        2.31      3.68 o 
  -7   6   9       56.80       46.81      8.96 o 
  -6   6   9      316.69      324.44     12.52 o 
  -5   6   9      392.63      378.97     17.43 o 
  -4   6   9      125.35      132.20      6.31 o 
  -3   6   9      224.17      218.62      8.08 o 
  -2   6   9      269.54      274.21      7.79 o 
  -1   6   9      208.38      207.61      6.56 o 
   0   6   9      515.27      486.97     14.78 o 
   1   6   9      210.29      221.27      8.45 o 
   2   6   9      268.07      253.43      8.93 o 
   3   6   9      224.52      207.66     10.96 o 
   4   6   9      126.76      151.39      9.46 o 
   5   6   9      392.29      446.20     18.92 o 
   6   6   9      318.11      322.70     18.67 o 
   7   6   9       57.64       43.82      6.47 o 
  -9   7   9       43.50       42.33      6.47 o 
  -8   7   9      219.61      225.09     17.43 o 
  -7   7   9       17.66       21.91      7.47 o 
  -6   7   9       19.70       17.63      3.91 o 
  -5   7   9      108.92      102.09      7.97 o 
  -4   7   9       28.10       27.61      3.47 o 
  -3   7   9       71.34       81.87      7.47 o 
  -2   7   9      114.07      115.50      6.35 o 
  -1   7   9      218.18      245.71      9.84 o 
   0   7   9       12.29       12.02      3.24 o 
   1   7   9      217.87      255.29      9.68 o 
   2   7   9      112.63      102.09      8.47 o 
   3   7   9       71.43       73.20      6.47 o 
   4   7   9       28.23       29.88      4.98 o 
   5   7   9      109.63      114.04      8.96 o 
   6   7   9       20.25       20.51      5.23 o 
   7   7   9       17.37       22.91      5.48 o 
  -9   8   9        0.93        0.00      4.48 o 
  -8   8   9       33.35       23.90      6.97 o 
  -7   8   9       96.70       63.74      9.46 o 
  -6   8   9      448.92      438.73     24.40 o 
  -5   8   9      481.33      456.70     12.58 o 
  -4   8   9       94.49       93.10      6.09 o 
  -3   8   9      745.53      813.92     21.99 o 
  -2   8   9      503.93      556.53     13.67 o 
  -1   8   9       21.36       17.44      2.62 o 
   0   8   9      172.76      175.03      8.22 o 
   1   8   9       21.62       18.50      3.98 o 
   2   8   9      502.55      533.84     23.90 o 
   3   8   9      750.55      771.38     29.88 o 
   4   8   9       93.23      100.10      7.97 o 
   5   8   9      485.03      439.79     14.42 o 
   6   8   9      447.39      410.34     19.92 o 
   7   8   9       97.10       99.60      8.47 o 
  -8   9   9        1.51        0.00      5.48 o 
  -7   9   9       31.99       25.90      7.47 o 
  -6   9   9      225.06      221.60     17.93 o 
  -5   9   9       82.61       94.00      7.84 o 
  -4   9   9       89.72       91.30      7.36 o 
  -3   9   9       22.19       36.25      4.39 o 
  -2   9   9      256.83      244.51      8.18 o 
  -1   9   9      366.35      394.03     10.97 o 
   0   9   9      305.76      327.57     27.14 o 
   1   9   9      364.08      376.98     19.92 o 
   2   9   9      257.32      268.42     15.44 o 
   4   9   9       90.80       88.64      5.80 o 
   5   9   9       83.15       82.48     10.71 o 
   6   9   9      228.22      209.65     12.95 o 
   7   9   9       32.69       43.82      5.98 o 
  -8  10   9       74.76       67.23      7.47 o 
  -7  10   9       16.49       13.70      5.25 o 
  -6  10   9        7.82        7.47      6.97 o 
  -5  10   9       38.64       28.39      8.47 o 
  -4  10   9       67.89       74.86      5.22 o 
  -3  10   9      106.18      116.21      6.97 o 
  -2  10   9       22.42       25.33      3.35 o 
  -1  10   9      506.75      519.71     13.86 o 
   0  10   9       98.51      110.71     16.68 o 
   1  10   9      506.87      571.19     25.90 o 
   2  10   9       23.09       18.43      5.98 o 
   3  10   9      105.40      112.55      9.46 o 
   4  10   9       67.32       60.18      5.42 o 
   5  10   9       39.62       34.77      4.88 o 
   6  10   9        8.10        5.48      3.98 o 
   7  10   9       16.49       16.93      4.48 o 
  -7  11   9       32.88       20.19      5.14 o 
  -6  11   9        6.03        6.97      6.97 o 
  -5  11   9        5.26        0.00      6.97 o 
  -4  11   9       60.26       56.27      9.96 o 
  -3  11   9       13.52       12.68      3.12 o 
  -2  11   9      297.88      287.59     11.28 o 
  -1  11   9      180.74      187.56      9.43 o 
   0  11   9      121.51      144.42     13.94 o 
   1  11   9      180.87      197.20     14.44 o 
   2  11   9      295.41      286.24      8.68 o 
   3  11   9       13.01        8.59      3.20 o 
   4  11   9       60.67       59.11      5.86 o 
   5  11   9        5.15        4.75      3.68 o 
   6  11   9        6.20        3.11      3.39 o 
   7  11   9       33.46       32.87      4.48 o 
  -7  12   9       15.45       10.46      3.95 o 
  -6  12   9        1.45        0.00      5.98 o 
  -5  12   9       13.98       11.45      6.97 o 
  -4  12   9       20.94       12.95      7.47 o 
  -3  12   9       55.05       30.88      9.46 o 
  -2  12   9       81.47       81.14      7.53 o 
  -1  12   9        9.49        8.67      2.92 o 
   0  12   9      236.18      262.15     10.71 o 
   1  12   9        9.84        6.28      2.64 o 
   2  12   9       80.69       93.93      5.98 o 
   3  12   9       55.28       57.89      5.86 o 
   4  12   9       21.12       24.70      4.60 o 
   5  12   9       14.23       12.51      3.77 o 
   6  12   9        1.45        0.00      4.23 o 
   7  12   9       15.86       21.41      4.48 o 
  -6  13   9        3.60        0.00      5.48 o 
  -5  13   9       71.93       55.77      8.47 o 
  -3  13   9       80.84       91.95      7.83 o 
  -2  13   9       16.92       16.06      4.88 o 
  -1  13   9       16.51       13.26      4.88 o 
   0  13   9       77.19       97.18      9.46 o 
   1  13   9       16.80       15.77      3.28 o 
   2  13   9       17.19       20.76      4.07 o 
   3  13   9       80.79       69.97     11.20 o 
   4  13   9       92.69      110.35      7.65 o 
   5  13   9       72.07       79.04      6.72 o 
   6  13   9        3.48        7.16      3.22 o 
  -4  14   9       19.34       15.44      7.97 o 
  -3  14   9       10.17        5.20      4.31 o 
  -2  14   9       15.95       23.54      5.25 o 
  -1  14   9       11.04        7.05      4.31 o 
   0  14   9       32.14       31.87      5.61 o 
   1  14   9       10.69       11.44      3.79 o 
   2  14   9       15.88       19.73      3.44 o 
   3  14   9       10.40       13.84      5.23 o 
   4  14   9       18.92       20.92      4.05 o 
   5  14   9       71.98       82.06      5.86 o 
  -4  15   9       13.18        1.00      5.48 o 
  -3  15   9        7.46        8.21      5.48 o 
  -2  15   9       56.13       50.35     12.45 o 
  -1  15   9       77.47       89.12     12.45 o 
   0  15   9        2.08        0.25      3.68 o 
   1  15   9       76.69       73.11      6.81 o 
   2  15   9       57.05       52.40      4.00 o 
   3  15   9        7.47       17.55      3.98 o 
   4  15   9       13.05       21.75      3.59 o 
   5  15   9        0.14        0.00      2.99 o 
  -3  16   9       26.29       30.76      4.51 o 
  -2  16   9       49.64       48.14      5.38 o 
  -1  16   9        1.95        2.58      3.83 o 
   0  16   9        1.77        0.50      3.52 o 
   1  16   9        1.86        3.49      4.48 o 
   2  16   9       49.56       52.29      4.42 o 
   3  16   9       26.36       32.94      3.95 o 
  -1  17   9        1.76        2.12      2.75 o 
   0  17   9       10.20        8.58      3.11 o 
   0   0  10      357.58      304.77     14.44 o 
   1   0  10      242.22      294.48      7.68 o 
   2   0  10       13.46        5.15      1.44 o 
   3   0  10      828.97      913.31     32.37 o 
   4   0  10      363.93      326.68     14.44 o 
   5   0  10      764.01      792.30     29.38 o 
   6   0  10      390.91      470.60     19.92 o 
   7   0  10      114.42      102.28      8.26 o 
   8   0  10        3.75        7.97      5.48 o 
   9   0  10       90.06      100.59     11.95 o 
  -9   1  10       25.30       27.89      7.97 o 
  -8   1  10       21.45       10.46      5.98 o 
  -7   1  10       21.48       20.92      4.05 o 
  -6   1  10      539.01      532.12     18.03 o 
  -5   1  10     1632.23     1686.19     56.77 o 
  -4   1  10       61.10       77.69      5.98 o 
  -3   1  10      307.84      308.75     13.45 o 
  -2   1  10       84.07       98.83      5.10 o 
  -1   1  10      304.52      302.76      7.97 o 
   0   1  10      171.74      138.56      6.34 o 
   1   1  10      309.12      304.93     10.21 o 
   2   1  10       84.49       91.27      3.88 o 
   3   1  10      305.05      306.26     13.45 o 
   4   1  10       60.32       68.22      6.47 o 
   5   1  10     1620.88     1649.83     56.77 o 
   6   1  10      540.36      550.77     22.41 o 
   7   1  10       21.00       17.91      3.37 o 
   8   1  10       21.50       23.06      5.12 o 
   9   1  10       24.80       32.37      8.47 o 
 -10   2  10        5.87        1.49      3.98 o 
  -9   2  10       96.43      118.90     15.94 o 
  -8   2  10       22.62       19.42      6.47 o 
  -7   2  10      731.97      758.65     25.17 o 
  -6   2  10       54.14       56.64      5.43 o 
  -5   2  10      101.44      118.52      7.97 o 
  -4   2  10       91.42       88.64      6.97 o 
  -3   2  10      656.64      710.13     25.90 o 
  -2   2  10      208.73      260.08      7.14 o 
  -1   2  10     1741.95     1749.09     34.09 o 
   0   2  10        0.09        1.24      1.76 o 
   1   2  10     1735.40     1790.64     42.26 o 
   2   2  10      210.25      250.37      7.06 o 
   3   2  10      655.28      695.69     25.90 o 
   4   2  10       91.47      104.08      6.97 o 
   5   2  10      100.41      109.56      8.47 o 
   6   2  10       53.20       51.29      6.47 o 
   7   2  10      729.19      729.05     31.87 o 
   8   2  10       22.75       17.67      4.67 o 
   9   2  10       95.37      117.53     12.95 o 
  -9   3  10       19.61       15.54      4.05 o 
  -8   3  10      181.05      216.40     11.60 o 
  -7   3  10      222.00      232.96     12.85 o 
  -6   3  10      384.79      377.47     16.93 o 
  -5   3  10       46.85       43.82      5.48 o 
  -4   3  10       43.11       47.81      5.48 o 
  -3   3  10       72.26       71.82      4.73 o 
  -2   3  10      669.75      690.56     15.40 o 
  -1   3  10     1080.72     1145.15     23.35 o 
   0   3  10      660.65      698.58     19.19 o 
   1   3  10     1079.60     1171.86     39.59 o 
   2   3  10      664.40      712.56     15.22 o 
   3   3  10       74.57       72.71      5.98 o 
   4   3  10       42.16       37.85      4.98 o 
   5   3  10       46.49       45.32      5.98 o 
   6   3  10      383.39      380.46     17.43 o 
   7   3  10      224.23      224.09     15.44 o 
   8   3  10      182.63      233.06     21.41 o 
  -9   4  10       12.36       14.94      4.98 o 
  -8   4  10       34.91       40.83      7.97 o 
  -7   4  10      117.28      111.43      9.21 o 
  -6   4  10       89.87       83.56      6.26 o 
  -5   4  10       53.80       70.71      6.97 o 
  -4   4  10      261.26      254.97     12.45 o 
  -3   4  10      187.92      162.94      6.66 o 
  -2   4  10       28.47       29.07      2.71 o 
  -1   4  10      152.00      148.34      5.85 o 
   0   4  10      475.88      512.89     15.31 o 
   1   4  10      150.96      136.14     12.20 o 
   2   4  10       29.22       28.87      2.56 o 
   3   4  10      187.19      154.38      8.96 o 
   4   4  10      259.57      245.01     12.45 o 
   5   4  10       54.39       59.26      6.97 o 
   6   4  10       91.22       92.75      7.97 o 
   7   4  10      116.30      106.57      9.96 o 
   9   4  10       12.77       21.91      7.97 o 
  -9   5  10       11.88       10.46      4.48 o 
  -8   5  10        3.35        1.86      3.83 o 
  -7   5  10      147.86      123.50     12.45 o 
  -6   5  10        8.03        0.65      5.48 o 
  -5   5  10       34.91       32.87      4.98 o 
  -4   5  10       65.59       79.30      5.14 o 
  -3   5  10      103.00      107.73      5.60 o 
  -2   5  10       84.84       96.22      4.44 o 
  -1   5  10       50.17       41.71      3.20 o 
   0   5  10        7.00        4.79      2.27 o 
   1   5  10       50.01       50.56      4.58 o 
   2   5  10       85.16       89.78      4.54 o 
   3   5  10      102.78      110.55      7.47 o 
   4   5  10       66.89       79.68      6.97 o 
   5   5  10       35.55       35.86      5.48 o 
   6   5  10        8.35        2.37      2.75 o 
   7   5  10      149.19      150.39     11.95 o 
   8   5  10        3.36        1.49      3.98 o 
  -9   6  10       19.87       23.41      4.98 o 
  -8   6  10       98.11       87.22      7.52 o 
  -7   6  10       90.43       81.67     10.46 o 
  -6   6  10      167.25      173.54     10.71 o 
  -5   6  10       56.54       62.75      6.97 o 
  -4   6  10      166.13      155.94      7.02 o 
  -3   6  10      139.32      138.88      6.72 o 
  -2   6  10       45.50       44.52      4.51 o 
  -1   6  10      658.80      677.02     19.52 o 
   0   6  10      267.97      315.22     11.44 o 
   1   6  10      662.62      655.97     19.01 o 
   2   6  10       44.60       47.81      6.47 o 
   3   6  10      139.18      143.42      8.96 o 
   4   6  10      167.29      155.87      9.96 o 
   5   6  10       56.65       73.20      7.47 o 
   6   6  10      170.13      168.97      8.36 o 
   7   6  10       90.31      104.58      9.46 o 
   8   6  10       97.28      111.55      8.47 o 
  -9   7  10        2.96        0.00      3.98 o 
  -8   7  10       89.64       70.71      8.96 o 
  -7   7  10       40.13       27.89      7.97 o 
  -6   7  10      107.74       98.10     11.45 o 
  -5   7  10      227.86      239.11     31.62 o 
  -4   7  10      411.69      411.57     13.17 o 
  -3   7  10      154.46      156.40      7.02 o 
  -2   7  10      174.38      172.05      6.63 o 
  -1   7  10      121.77      137.15      7.21 o 
   0   7  10      799.80      853.88     26.14 o 
   1   7  10      119.95      118.05      9.71 o 
   2   7  10      175.29      181.27     11.95 o 
   3   7  10      155.90      137.94      8.96 o 
   4   7  10      407.54      372.49     17.43 o 
   5   7  10      227.44      224.63      9.49 o 
   6   7  10      108.45      122.01      9.96 o 
   7   7  10       40.42       42.83      6.47 o 
   8   7  10       89.25      102.59      8.47 o 
  -8   8  10       90.18       87.15      9.46 o 
  -7   8  10       43.77       25.40      7.97 o 
  -6   8  10      270.82      319.21     20.42 o 
  -5   8  10      110.00      104.44      6.42 o 
  -4   8  10       69.44       72.11     10.96 o 
  -3   8  10       83.26       99.60      9.96 o 
  -2   8  10       29.46       25.54      3.14 o 
  -1   8  10      262.07      271.13      8.47 o 
   0   8  10      129.57      127.45     13.94 o 
   1   8  10      260.14      262.03     13.45 o 
   2   8  10       28.86       27.39      5.98 o 
   4   8  10       69.18       61.75      6.97 o 
   5   8  10      109.44      102.09      9.46 o 
   6   8  10      270.92      262.44     15.44 o 
   7   8  10       43.35       60.75      6.97 o 
   8   8  10       89.70      102.09      7.47 o 
  -8   9  10       28.74       24.90      5.98 o 
  -7   9  10       14.35        5.48      6.47 o 
  -6   9  10       29.54       31.37      8.47 o 
  -5   9  10      323.70      340.13     21.41 o 
  -4   9  10      403.41      430.47     16.73 o 
  -3   9  10       34.51       40.63      7.97 o 
  -2   9  10      241.22      250.64      8.47 o 
  -1   9  10      498.57      505.89     16.86 o 
   0   9  10      694.53      727.48     21.80 o 
   1   9  10      496.97      505.96     24.40 o 
   2   9  10      240.42      252.48     15.44 o 
   4   9  10      400.49      403.17     14.95 o 
   5   9  10      323.57      318.71     16.93 o 
   6   9  10       29.30       39.34      5.98 o 
   7   9  10       14.14       18.92      4.48 o 
   8   9  10       28.55       28.39      3.98 o 
  -8  10  10        8.63        2.49      4.48 o 
  -7  10  10       31.85       33.37      7.47 o 
  -6  10  10        7.71        7.47      6.97 o 
  -5  10  10       79.43       69.72     10.46 o 
  -4  10  10       40.11       29.38      8.96 o 
  -3  10  10       35.66       39.84      4.54 o 
  -2  10  10      201.69      222.72      8.19 o 
  -1  10  10       80.43       79.11      6.81 o 
   0  10  10      786.98      771.41     23.01 o 
   1  10  10       79.82       90.63     10.96 o 
   2  10  10      202.32      215.47      7.60 o 
   3  10  10       34.52       39.64      5.14 o 
   4  10  10       40.97       32.93      4.88 o 
   5  10  10       79.12       86.06      6.70 o 
   6  10  10        7.33        6.97      3.98 o 
   7  10  10       32.24       47.31      5.48 o 
  -7  11  10       48.04       41.83      6.97 o 
  -6  11  10       31.43       22.91      6.97 o 
  -5  11  10       33.14       32.87      8.47 o 
  -4  11  10       37.16       27.89      8.47 o 
  -3  11  10       56.39       38.84      9.96 o 
  -2  11  10       16.08       15.63      2.64 o 
  -1  11  10       73.53       64.36      4.74 o 
   0  11  10        0.47        2.44      3.74 o 
   1  11  10       72.70       73.37      4.45 o 
   2  11  10       16.76       21.44      4.74 o 
   3  11  10       57.26       55.80      5.61 o 
   4  11  10       37.09       37.85      5.25 o 
   5  11  10       33.10       36.67      4.88 o 
   6  11  10       31.94       40.11      4.51 o 
   7  11  10       48.63       54.78      5.48 o 
  -7  12  10        7.09        2.49      4.48 o 
  -6  12  10       10.12        8.47      5.98 o 
  -5  12  10       49.72       17.93      6.97 o 
  -4  12  10       17.95       28.39      8.96 o 
  -3  12  10      191.73      154.87     16.43 o 
  -2  12  10       91.24       98.92      8.71 o 
  -1  12  10      174.10      187.75     11.48 o 
   0  12  10      172.88      173.56      9.12 o 
   1  12  10      173.26      186.21      7.75 o 
   2  12  10       90.52       88.14      5.69 o 
   3  12  10      192.20      182.34      9.56 o 
   4  12  10       17.97       10.91      4.05 o 
   5  12  10       50.63       50.73      5.14 o 
   6  12  10       10.39       10.67      3.59 o 
   7  12  10        6.97        2.99      3.49 o 
  -4  13  10       31.49       29.38      8.96 o 
  -3  13  10        1.34        0.00      4.18 o 
  -2  13  10       27.78       26.80      7.22 o 
  -1  13  10       47.48       49.68      6.58 o 
   0  13  10       53.06       50.87      6.70 o 
   1  13  10       48.13       54.72     12.31 o 
   2  13  10       28.11       31.07      3.90 o 
   3  13  10        1.35        1.95      3.77 o 
   4  13  10       31.59       39.89      4.78 o 
   5  13  10       65.78       85.87     13.45 o 
   6  13  10       58.34       74.70      5.02 o 
  -4  14  10        4.99        3.98      5.98 o 
  -3  14  10       41.92       49.60      5.98 o 
  -2  14  10       24.18       22.64      5.14 o 
  -1  14  10       25.49       30.42      5.38 o 
   0  14  10        0.92        3.28      4.18 o 
   1  14  10       25.14       25.31      4.14 o 
   2  14  10       24.03       22.73      4.30 o 
   3  14  10       41.42       52.73      5.14 o 
   4  14  10        5.20        5.50      3.47 o 
   5  14  10        0.75        2.37      2.86 o 
  -4  15  10       21.62       18.92      6.47 o 
  -3  15  10       10.98        8.42      3.83 o 
  -2  15  10        9.61       14.42      4.31 o 
  -1  15  10       13.31       10.42      4.18 o 
   0  15  10        2.29        0.00      3.47 o 
   1  15  10       13.68       16.43      5.48 o 
   2  15  10        9.74        9.53      2.76 o 
   3  15  10       11.05        8.97      4.23 o 
   4  15  10       21.88       33.56      5.73 o 
  -2  16  10       65.46       70.75     15.19 o 
  -1  16  10        2.41        6.32      3.49 o 
   0  16  10        9.34        9.98      3.68 o 
   1  16  10        2.50        2.99      3.98 o 
   2  16  10       64.75       56.77      7.47 o 
   1   0  11       57.06       39.99      3.87 o 
   2   0  11      858.87      851.06     18.17 o 
   3   0  11      627.17      576.17     21.91 o 
   4   0  11      785.78      804.25     29.88 o 
   5   0  11      146.53      138.44      9.46 o 
   6   0  11       41.29       42.79      5.14 o 
   7   0  11       11.28        0.00      5.48 o 
   8   0  11       37.14       26.89      6.47 o 
   9   0  11        8.09        6.66      3.49 o 
  -9   1  11        5.99        4.78      3.49 o 
  -8   1  11       49.90       48.80      7.47 o 
  -7   1  11      262.43      262.94     17.43 o 
  -6   1  11     1835.82     1952.11     71.21 o 
  -5   1  11      628.00      609.54     24.40 o 
  -4   1  11       94.94       86.15      6.97 o 
  -3   1  11      466.96      518.90     20.42 o 
  -2   1  11     1075.21     1134.45     23.26 o 
  -1   1  11       47.71       44.76      9.21 o 
   0   1  11      110.50       75.64     10.21 o 
   1   1  11       50.34       63.00      4.93 o 
   2   1  11     1073.00     1118.79     23.08 o 
   3   1  11      469.29      515.92     20.42 o 
   4   1  11       93.53       86.65      6.97 o 
   5   1  11      629.05      639.91     24.90 o 
   6   1  11     1832.92     1920.80     47.79 o 
   7   1  11      260.83      247.50     16.43 o 
   8   1  11       50.99       51.79      7.47 o 
   9   1  11        5.74        1.46      2.86 o 
  -9   2  11       17.65       22.91      4.98 o 
  -8   2  11       63.70       61.25      7.97 o 
  -7   2  11       19.43       13.94      6.47 o 
  -6   2  11      160.28      173.31      9.96 o 
  -5   2  11       16.79       15.94      3.98 o 
  -4   2  11       33.59       21.41      3.98 o 
  -3   2  11      105.01      121.64      5.74 o 
  -2   2  11      156.67      179.11      5.98 o 
  -1   2  11      344.62      347.60     11.79 o 
   0   2  11      654.16      721.25     22.66 o 
   1   2  11      346.97      360.81     11.79 o 
   2   2  11      157.94      184.70      5.99 o 
   3   2  11      103.64      126.99      7.97 o 
   4   2  11       34.55       35.86      4.98 o 
   5   2  11       17.79       13.94      3.98 o 
   6   2  11      158.31      163.44      8.37 o 
   7   2  11       19.84       12.95      5.48 o 
   8   2  11       64.01       74.70      7.97 o 
  -9   3  11       25.07       10.96      4.48 o 
  -8   3  11       19.73       13.45      5.98 o 
  -7   3  11       58.19       51.29      8.47 o 
  -6   3  11        5.12        6.31      3.12 o 
  -5   3  11      765.07      808.23     30.38 o 
  -4   3  11      492.71      475.08     19.42 o 
  -3   3  11      515.17      491.32     25.15 o 
  -2   3  11       81.82       86.29      4.26 o 
  -1   3  11      219.77      240.25      9.33 o 
   0   3  11      622.98      667.45     19.02 o 
   1   3  11      220.03      252.62      9.51 o 
   2   3  11       82.54       88.06      4.03 o 
   3   3  11      513.15      474.58     19.42 o 
   4   3  11      494.74      452.67     19.42 o 
   5   3  11      767.51      811.22     30.88 o 
   6   3  11        4.92        5.42      3.98 o 
   7   3  11       57.99       60.75      7.97 o 
   8   3  11       19.60       16.43      4.98 o 
  -9   4  11        8.74        4.98      4.48 o 
  -8   4  11       27.15       27.89      6.47 o 
  -7   4  11       17.32       13.45      6.97 o 
  -6   4  11       48.01       58.90      9.71 o 
  -5   4  11        3.53        2.99      3.49 o 
  -4   4  11      196.90      215.13     11.45 o 
  -3   4  11      175.84      177.84      7.16 o 
  -2   4  11      287.30      291.86      8.18 o 
  -1   4  11        2.66        7.67      2.62 o 
   0   4  11      152.80      189.64     10.21 o 
   1   4  11        2.43        3.98      2.11 o 
   2   4  11      287.36      285.30     10.38 o 
   3   4  11      176.80      152.88      8.96 o 
   4   4  11      196.28      225.09     11.45 o 
   5   4  11        3.42        5.98      3.49 o 
   6   4  11       48.15       53.75      5.02 o 
   7   4  11       17.59       16.43      5.48 o 
   8   4  11       26.73       30.88      5.48 o 
  -9   5  11       18.72       14.94      4.48 o 
  -8   5  11       37.85       33.37      6.97 o 
  -7   5  11       26.11       16.43      7.47 o 
  -6   5  11       55.81       47.81      9.46 o 
  -5   5  11      887.88      869.74     24.24 o 
  -4   5  11       30.74       34.76      4.48 o 
  -3   5  11       63.77       52.60      4.54 o 
  -2   5  11       67.00       68.79      4.09 o 
  -1   5  11      232.24      231.23      9.49 o 
   0   5  11        8.84       14.59      5.73 o 
   1   5  11      229.21      223.11      9.16 o 
   2   5  11       66.27       76.19      8.47 o 
   3   5  11       63.44       53.78      5.98 o 
   4   5  11       30.10       29.38      4.98 o 
   5   5  11      886.98      825.40     23.21 o 
   6   5  11       56.00       39.34      6.97 o 
   7   5  11       26.31       24.40      5.98 o 
   8   5  11       37.03       37.35      5.48 o 
  -9   6  11       16.12       16.93      4.48 o 
  -8   6  11       22.90       19.92      6.47 o 
  -7   6  11      114.14       83.16     10.46 o 
  -6   6  11       35.99       33.86      8.47 o 
  -5   6  11       61.20       54.39      5.43 o 
  -4   6  11      448.85      448.11     14.23 o 
  -3   6  11       21.15       16.55      4.48 o 
  -2   6  11       50.26       50.22      5.03 o 
  -1   6  11       25.23       25.45      4.04 o 
   0   6  11      297.26      322.69     11.96 o 
   1   6  11       24.50       36.96     13.45 o 
   2   6  11       50.06       42.83      6.47 o 
   3   6  11       20.37       11.45      3.49 o 
   4   6  11      449.60      465.62     19.42 o 
   5   6  11       60.57       62.02      5.25 o 
   6   6  11       36.67       46.31      6.97 o 
   7   6  11      113.85      111.55      9.46 o 
   8   6  11       23.22       29.38      4.98 o 
  -8   7  11        0.47        0.00      4.98 o 
  -7   7  11       10.58        8.47      6.97 o 
  -6   7  11       32.16       27.39      8.47 o 
  -5   7  11        8.90        7.14      3.56 o 
  -4   7  11      209.15      226.48      9.29 o 
  -3   7  11      526.50      520.79     39.59 o 
  -2   7  11       33.24       28.03      3.11 o 
  -1   7  11      344.34      322.88     12.47 o 
   0   7  11     1147.61     1142.41     30.63 o 
   1   7  11      343.32      352.91     15.19 o 
   2   7  11       33.01       23.41      5.48 o 
   4   7  11      209.69      212.64     11.95 o 
   5   7  11        9.12        5.23      4.23 o 
   6   7  11       31.80       44.32      6.47 o 
   7   7  11       10.55        6.47      4.48 o 
   8   7  11        0.44        0.00      2.99 o 
  -8   8  11        0.66        0.00      4.98 o 
  -7   8  11       63.86       46.31      8.47 o 
  -6   8  11       27.85       29.38      7.97 o 
  -5   8  11      161.46      130.97     13.45 o 
  -4   8  11      524.48      514.60     17.92 o 
  -3   8  11      309.34      341.39     12.11 o 
  -2   8  11      229.41      231.00      9.05 o 
  -1   8  11      234.58      218.14     13.20 o 
   0   8  11       27.83       34.41      4.74 o 
   1   8  11      234.32      225.72      9.84 o 
   2   8  11      229.85      248.99     14.94 o 
   4   8  11      526.41      494.14     17.30 o 
   5   8  11      160.60      165.33     11.95 o 
   6   8  11       27.58       33.37      5.98 o 
   7   8  11       64.11       64.24      6.97 o 
   8   8  11        0.64        3.49      3.49 o 
  -8   9  11       17.09       11.45      4.98 o 
  -7   9  11       44.32       27.39      7.47 o 
  -6   9  11       44.84       29.88      7.97 o 
  -5   9  11       11.23        0.00      6.97 o 
  -4   9  11       98.46       83.66     11.45 o 
  -3   9  11      317.19      336.48     30.88 o 
  -2   9  11      639.63      666.55     16.44 o 
  -1   9  11      269.38      285.91     11.76 o 
   0   9  11      369.18      382.93     14.23 o 
   1   9  11      269.60      274.89     17.43 o 
   2   9  11      636.32      677.26     29.88 o 
   3   9  11      316.33      328.63     10.82 o 
   4   9  11       98.43       86.40      6.70 o 
   5   9  11       11.12       11.45      4.48 o 
   6   9  11       44.83       47.81      6.47 o 
   7   9  11       44.36       56.27      5.98 o 
   8   9  11       17.71       19.42      3.49 o 
  -7  10  11        8.35        3.98      5.98 o 
  -6  10  11       40.71       37.35      7.97 o 
  -5  10  11       29.26       24.90      7.97 o 
  -4  10  11       13.89       26.89      8.47 o 
  -2  10  11      270.23      257.82     11.90 o 
  -1  10  11        8.61        8.70      2.83 o 
   0  10  11      905.16      877.48     17.06 o 
   1  10  11        8.66       13.17      3.49 o 
   2  10  11      267.26      261.77      8.29 o 
   3  10  11       98.27      103.67      6.21 o 
   4  10  11       14.84       15.85      4.05 o 
   5  10  11       29.04       35.93      4.78 o 
   6  10  11       40.55       53.28      6.47 o 
   7  10  11        8.43       11.45      3.98 o 
  -7  11  11        2.56        1.99      4.48 o 
  -5  11  11       92.80       69.72      9.46 o 
  -4  11  11       74.11       94.12     13.94 o 
  -3  11  11       10.74        8.96      7.47 o 
  -2  11  11        2.87        4.80      4.31 o 
  -1  11  11      269.08      301.65     36.60 o 
   0  11  11      284.83      302.96      9.97 o 
   1  11  11      268.53      278.83     11.31 o 
   2  11  11        2.83        2.60      3.11 o 
   3  11  11       11.01       13.03      4.05 o 
   4  11  11       74.97       91.22      9.21 o 
   5  11  11       92.93       97.29      6.70 o 
   6  11  11       42.77       44.35     10.21 o 
   7  11  11        2.46        0.00      2.99 o 
  -6  12  11       20.25       13.45      5.48 o 
  -5  12  11       43.22       32.37      7.47 o 
  -4  12  11       40.93       32.87      8.96 o 
  -3  12  11       41.10       25.90      8.96 o 
  -2  12  11       13.49       17.36      4.89 o 
  -1  12  11      107.43      110.50      8.73 o 
   0  12  11      196.09      209.89      9.82 o 
   1  12  11      107.22      141.50      8.01 o 
   2  12  11       13.75       14.13      3.48 o 
   3  12  11       40.04       44.72      7.47 o 
   4  12  11       40.69       53.60      5.50 o 
   5  12  11       43.30       52.87      5.14 o 
   6  12  11       20.17       26.08      3.68 o 
  -5  13  11       32.70       32.37      7.97 o 
  -4  13  11        0.42        1.99      5.98 o 
  -3  13  11       27.85       28.80      5.38 o 
  -2  13  11       56.06       63.98      6.70 o 
  -1  13  11        6.13        7.35      4.31 o 
   0  13  11        1.60        4.19      4.05 o 
   1  13  11        5.97        7.79      3.50 o 
   2  13  11       56.47       59.47      9.67 o 
   3  13  11       27.46       31.75      4.78 o 
   4  13  11        0.48        4.18      3.31 o 
   5  13  11       32.79       43.01      5.23 o 
  -4  14  11       13.89       11.45      5.98 o 
  -3  14  11       91.60      103.61     18.18 o 
  -2  14  11        2.30        0.00      3.98 o 
  -1  14  11       50.57       49.54      7.97 o 
   0  14  11        8.04        5.80      4.04 o 
   1  14  11       50.15       52.39      8.22 o 
   2  14  11        2.21        3.23      2.67 o 
   3  14  11       92.16      107.87      6.58 o 
   4  14  11       13.95       20.57      3.59 o 
  -3  15  11       18.07       17.75      5.73 o 
  -2  15  11       14.49       14.73      4.73 o 
  -1  15  11       22.34       24.35      4.98 o 
   0  15  11       13.77       14.82      4.04 o 
   1  15  11       22.03       20.92      5.48 o 
   2  15  11       14.65       17.17      4.23 o 
   3  15  11       18.12       25.69      3.59 o 
  -1  16  11       12.39       11.79      3.33 o 
   0  16  11        1.10        1.49      3.49 o 
   1  16  11       12.91        4.98      3.98 o 
   0   0  12      587.69      564.22     23.90 o 
   1   0  12       16.72       20.74      3.52 o 
   2   0  12      677.43      721.35     19.42 o 
   3   0  12      592.62      587.13     22.91 o 
   4   0  12       62.07       69.22      6.47 o 
   5   0  12        0.03        0.00      2.99 o 
   6   0  12        3.36        1.90      2.62 o 
   7   0  12        5.57        8.47      5.48 o 
   8   0  12        4.37        0.00      4.48 o 
   9   0  12        7.69        5.84      3.22 o 
  -9   1  12       63.83       54.78      5.98 o 
  -8   1  12        5.30        0.00      4.48 o 
  -7   1  12       21.71       22.91      6.47 o 
  -6   1  12      172.60      196.05     11.95 o 
  -5   1  12      369.89      379.47     16.93 o 
  -4   1  12       63.25       61.75      6.47 o 
  -3   1  12      278.93      262.08      9.14 o 
  -2   1  12      187.12      195.59      6.84 o 
  -1   1  12      743.45      790.03     22.01 o 
   0   1  12      117.98      104.04      7.47 o 
   1   1  12      741.36      791.74     22.01 o 
   2   1  12      183.55      190.62      6.36 o 
   3   1  12      276.29      241.52     11.95 o 
   4   1  12       63.92       61.75      6.47 o 
   5   1  12      374.89      394.41     17.43 o 
   6   1  12      171.29      185.14     10.46 o 
   7   1  12       22.08       18.43      5.48 o 
   8   1  12        5.38        6.47      4.48 o 
   9   1  12       63.18       68.41     12.70 o 
  -9   2  12       32.39       34.86      4.98 o 
  -8   2  12       93.74       70.22      7.97 o 
  -7   2  12       28.77       28.88      6.97 o 
  -6   2  12      438.62      439.74     17.93 o 
  -5   2  12      128.88      116.53      8.47 o 
  -4   2  12       77.05       72.71      6.97 o 
  -3   2  12      522.45      537.13     15.64 o 
  -2   2  12        9.34       25.02      9.77 o 
  -1   2  12      118.56      119.09      6.51 o 
   0   2  12       27.46       41.35      4.39 o 
   1   2  12      118.05      109.81      6.34 o 
   2   2  12        8.91        8.71      2.82 o 
   3   2  12      519.63      531.85     20.92 o 
   4   2  12       78.98       76.19      6.97 o 
   5   2  12      128.28      121.01      8.47 o 
   6   2  12      436.10      452.68     20.92 o 
   7   2  12       28.79       34.86      6.47 o 
   8   2  12       93.91      111.05      9.46 o 
   9   2  12       32.54       28.39      4.48 o 
  -9   3  12       24.41       21.91      4.48 o 
  -8   3  12       16.70       22.91      5.98 o 
  -7   3  12      124.33       99.60     10.46 o 
  -6   3  12      156.29      171.81     15.94 o 
  -5   3  12      283.34      280.17     10.77 o 
  -4   3  12      535.85      529.86     21.41 o 
  -3   3  12       29.32       24.75      3.33 o 
  -2   3  12       95.74      106.38      5.56 o 
  -1   3  12      684.76      684.40     21.16 o 
   0   3  12       48.78       48.25      9.46 o 
   1   3  12      686.45      693.47     20.07 o 
   2   3  12       94.71      105.51      6.15 o 
   3   3  12       29.42       27.39      4.48 o 
   4   3  12      532.49      524.88     21.41 o 
   5   3  12      281.35      278.37     10.76 o 
   6   3  12      155.68      165.33     13.94 o 
   7   3  12      125.80      164.34     11.95 o 
   8   3  12       16.65       17.43      4.48 o 
   9   3  12       24.82       21.41      3.98 o 
  -9   4  12       34.52       25.90      4.48 o 
  -8   4  12       30.77       27.89      6.47 o 
  -7   4  12       48.32       33.37      7.47 o 
  -6   4  12       42.85       28.88      7.97 o 
  -5   4  12       63.52       78.22     11.04 o 
  -4   4  12      262.45      279.87     13.45 o 
  -3   4  12      172.31      159.66      7.97 o 
  -2   4  12      277.66      259.90      7.96 o 
  -1   4  12       53.41       45.01      4.67 o 
   0   4  12       20.02       17.82      3.33 o 
   1   4  12       51.55       37.62      4.39 o 
   2   4  12      277.41      256.94     16.43 o 
   3   4  12      169.92      138.44      8.96 o 
   4   4  12      261.76      261.44     13.45 o 
   5   4  12       62.81       63.46      5.25 o 
   6   4  12       42.79       48.30      7.47 o 
   7   4  12       49.07       37.85      6.47 o 
   8   4  12       31.30       33.86      5.48 o 
   9   4  12       35.51       42.83      4.48 o 
  -8   5  12       22.19       18.43      5.48 o 
  -7   5  12       29.38       16.43      6.97 o 
  -6   5  12       76.95       56.77      9.46 o 
  -5   5  12      217.90      255.20     23.30 o 
  -4   5  12      205.15      211.63      8.72 o 
  -3   5  12      247.04      235.39     17.68 o 
  -2   5  12       75.50       63.92      5.47 o 
  -1   5  12      201.45      200.19      9.14 o 
   0   5  12      215.44      238.21     10.03 o 
   1   5  12      199.39      197.72      8.97 o 
   2   5  12       75.00       65.24      7.97 o 
   4   5  12      206.38      195.71     11.45 o 
   5   5  12      218.14      217.90     11.20 o 
   6   5  12       76.07       55.28      7.47 o 
   7   5  12       29.50       31.87      5.98 o 
   8   5  12       22.21       30.38      4.98 o 
  -8   6  12        7.62        0.00      4.98 o 
  -7   6  12       20.77       10.96      6.47 o 
  -6   6  12        6.28        7.47      6.97 o 
  -5   6  12      193.58      184.26     16.93 o 
  -4   6  12      117.10      115.12      9.13 o 
  -3   6  12      121.53      108.48      6.09 o 
  -2   6  12      284.43      283.82      8.83 o 
  -1   6  12       95.58      100.64      7.37 o 
   0   6  12      316.52      262.55     12.70 o 
   1   6  12       95.22       91.31      6.69 o 
   2   6  12      286.28      293.31     15.94 o 
   4   6  12      117.55      108.05      6.47 o 
   5   6  12      194.91      160.35     12.45 o 
   6   6  12        5.90       10.96      4.98 o 
   7   6  12       21.40       22.91      4.98 o 
   8   6  12        7.80        4.98      3.49 o 
  -8   7  12       37.14       32.87      5.98 o 
  -7   7  12       33.05       23.41      6.97 o 
  -6   7  12       38.12       28.39      7.97 o 
  -5   7  12      207.80      222.60     17.93 o 
  -4   7  12      129.70      127.41      6.11 o 
  -3   7  12      114.61      122.73      9.46 o 
  -2   7  12      158.65      143.58      6.21 o 
  -1   7  12       74.51       72.41      8.22 o 
   0   7  12        8.46        6.44      2.98 o 
   1   7  12       74.06       71.72      6.15 o 
   2   7  12      157.49      162.34     11.95 o 
   4   7  12      130.20      131.47     10.46 o 
   5   7  12      207.30      207.66     13.45 o 
   6   7  12       37.78       34.36      5.98 o 
   7   7  12       33.79       38.35      5.98 o 
   8   7  12       37.55       42.33      4.98 o 
  -8   8  12        1.12        0.00      3.98 o 
  -7   8  12       15.64        8.47      5.98 o 
  -6   8  12       13.83       11.45      6.97 o 
  -5   8  12      207.02      255.97     18.43 o 
  -4   8  12       38.54       46.81      9.96 o 
  -3   8  12       83.79       75.20      8.96 o 
  -2   8  12      119.24      110.64      7.92 o 
  -1   8  12      288.57      288.13     11.96 o 
   0   8  12        2.53        2.99      4.98 o 
   1   8  12      291.96      275.89     16.93 o 
   2   8  12      118.29      112.55     11.45 o 
   3   8  12       82.35       80.76      5.47 o 
   4   8  12       37.58       40.29      5.50 o 
   5   8  12      205.35      221.60     13.94 o 
   6   8  12       13.95       11.45      4.48 o 
   7   8  12       15.55       24.40      4.48 o 
   8   8  12        1.02        1.99      2.99 o 
  -7   9  12       35.89       28.88      6.47 o 
  -6   9  12       11.90        9.46      6.47 o 
  -5   9  12       65.85       57.77      9.46 o 
  -4   9  12       54.95       48.30      9.46 o 
  -3   9  12        3.55        9.96      4.48 o 
  -2   9  12       80.53       87.95     20.67 o 
  -1   9  12      472.87      485.46     11.26 o 
   0   9  12      105.10      111.61      5.37 o 
   1   9  12      475.03      485.48     12.84 o 
   2   9  12       81.79       92.45      5.11 o 
   3   9  12        3.56        3.66      2.95 o 
   4   9  12       54.43       51.55      6.72 o 
   5   9  12       66.22       62.75      6.97 o 
   6   9  12       11.83       10.46      4.48 o 
   7   9  12       36.27       40.83      4.98 o 
  -7  10  12       38.87       25.90      5.48 o 
  -6  10  12       51.03       31.37      7.47 o 
  -5  10  12       36.57       31.87      7.97 o 
  -3  10  12      161.87      157.86     15.94 o 
  -2  10  12      163.36      155.31     10.19 o 
  -1  10  12       34.93       38.14      3.91 o 
   0  10  12      299.49      326.87     15.56 o 
   1  10  12       34.75       38.93      4.27 o 
   2  10  12      163.67      140.27      7.32 o 
   3  10  12      162.75      152.79      7.38 o 
   4  10  12      329.69      309.91     12.32 o 
   5  10  12       36.00       41.90      5.98 o 
   6  10  12       50.21       63.24      6.47 o 
   7  10  12       39.37       39.34      4.48 o 
  -6  11  12       28.05       19.42      5.98 o 
  -5  11  12        0.54        0.00      4.23 o 
  -4  11  12      121.40      119.52     14.44 o 
  -3  11  12       25.26       29.88      8.47 o 
  -2  11  12       31.13       22.48      5.14 o 
  -1  11  12      116.35      118.89      8.83 o 
   0  11  12       16.94       11.59      4.03 o 
   1  11  12      117.07      115.76      8.43 o 
   2  11  12       31.00       34.72      4.14 o 
   3  11  12       25.21       19.14      6.97 o 
   4  11  12      121.47      133.55      7.78 o 
   5  11  12        0.51        1.99      3.31 o 
   6  11  12       27.73       29.83      3.95 o 
  -5  12  12        5.73        4.48      5.48 o 
  -4  12  12       12.69        4.98      5.98 o 
  -3  12  12      124.07      107.57     13.94 o 
  -2  12  12      110.53      109.72      8.96 o 
  -1  12  12      219.93      233.64     17.68 o 
   0  12  12       15.47       22.63      5.25 o 
   1  12  12      220.64      236.08     28.14 o 
   2  12  12      111.43      104.31      5.91 o 
   3  12  12      125.63      135.22      9.96 o 
   4  12  12       12.48       12.02      3.95 o 
   5  12  12        5.53        5.50      3.22 o 
   6  12  12        3.06        8.96      3.49 o 
  -5  13  12        4.69        1.99      5.48 o 
  -4  13  12        4.67        0.00      5.48 o 
  -3  13  12       40.94       38.80      5.98 o 
  -2  13  12       52.44       60.52      6.58 o 
  -1  13  12       33.71       29.71      5.25 o 
   0  13  12       83.04       93.24      7.78 o 
   1  13  12       33.10       33.44      5.25 o 
   2  13  12       52.57       48.30      5.74 o 
   3  13  12       40.56       36.90      4.67 o 
   4  13  12        4.73        3.56      3.22 o 
   5  13  12        4.75        4.86      2.86 o 
  -4  14  12        6.07        7.47      4.98 o 
  -3  14  12       19.21       10.68      3.83 o 
  -2  14  12       40.13       46.58      6.22 o 
  -1  14  12        5.15        7.22      5.23 o 
   0  14  12        6.29        5.98      3.83 o 
   1  14  12        5.03        6.33      3.68 o 
   2  14  12       39.76       48.64      5.02 o 
   3  14  12       19.37       20.60      4.48 o 
   4  14  12        6.08        2.69      2.49 o 
  -2  15  12        9.86        9.30      3.33 o 
  -1  15  12       13.70       13.05      3.73 o 
   0  15  12        2.82        0.50      4.48 o 
   1  15  12       13.70       17.43      4.98 o 
   2  15  12        9.95        6.47      4.98 o 
   1   0  13       44.41       49.35      5.10 o 
   2   0  13      160.14      176.10      8.27 o 
   3   0  13      200.36      170.81      9.46 o 
   4   0  13      672.65      661.33     25.40 o 
   5   0  13       50.58       58.81      5.17 o 
   6   0  13      133.72      165.83     13.94 o 
   7   0  13        8.53       15.44      5.48 o 
   8   0  13      101.83      104.58      9.46 o 
   9   0  13        2.56        4.98      3.49 o 
  -9   1  13        3.64        1.99      3.49 o 
  -8   1  13        7.72       14.94      4.98 o 
  -7   1  13      192.07      218.12     14.94 o 
  -6   1  13      151.44      161.85     13.94 o 
  -5   1  13      456.82      449.44     22.48 o 
  -4   1  13       72.86       64.74      6.97 o 
  -3   1  13     1059.11      968.24     25.32 o 
  -2   1  13      587.75      556.03     17.43 o 
  -1   1  13      243.60      233.80      9.68 o 
   0   1  13      908.26      937.08     31.12 o 
   1   1  13      242.95      230.99      9.68 o 
   2   1  13      586.34      569.40     17.93 o 
   3   1  13     1069.24      963.11     34.36 o 
   4   1  13       73.04       65.24      6.47 o 
   5   1  13      455.87      448.82     45.57 o 
   6   1  13      153.26      158.36     13.94 o 
   7   1  13      194.26      217.62     14.44 o 
   8   1  13        7.39        3.49      4.48 o 
   9   1  13        3.69        0.50      2.99 o 
  -9   2  13       31.32       29.38      4.48 o 
  -8   2  13       41.50       35.86      5.98 o 
  -7   2  13       37.39       36.85      6.97 o 
  -6   2  13        4.75        0.00      5.48 o 
  -5   2  13      238.77      221.13      9.27 o 
  -4   2  13       75.64       80.18      6.97 o 
  -3   2  13       78.67       75.03      5.02 o 
  -2   2  13      125.40      130.77     10.46 o 
  -1   2  13      717.40      720.12     21.12 o 
   0   2  13        0.44        0.00      2.27 o 
   1   2  13      717.87      725.97     32.37 o 
   2   2  13      123.87      123.79     12.70 o 
   3   2  13       78.31       71.71      5.98 o 
   4   2  13       76.72       79.18      6.97 o 
   5   2  13      240.82      227.22     15.44 o 
   6   2  13        4.88        4.98      4.98 o 
   7   2  13       37.96       32.37      5.98 o 
   8   2  13       41.44       43.82      5.48 o 
  -8   3  13        4.34        6.97      4.98 o 
  -7   3  13       26.07       18.43      6.47 o 
  -6   3  13       10.49        2.49      5.98 o 
  -5   3  13       57.09       54.71     14.54 o 
  -4   3  13      129.25       97.61      7.47 o 
  -3   3  13      126.33      127.45     11.45 o 
  -2   3  13      461.38      452.61     23.16 o 
  -1   3  13      824.17      889.30     35.36 o 
   0   3  13      145.85      156.16     10.46 o 
   1   3  13      824.32      860.37     29.63 o 
   2   3  13      460.67      443.74     14.79 o 
   4   3  13      131.14      105.08      7.97 o 
   5   3  13       57.10       61.06      5.02 o 
   6   3  13       10.87       10.46      4.98 o 
   7   3  13       26.82       25.90      5.48 o 
   8   3  13        4.57        7.47      3.98 o 
  -8   4  13       28.23       24.90      5.48 o 
  -7   4  13       60.28       58.76      8.47 o 
  -6   4  13       71.24       71.71      9.46 o 
  -5   4  13      306.92      356.40     18.31 o 
  -4   4  13      102.50      109.73      8.02 o 
  -3   4  13       76.56       79.78      5.38 o 
  -2   4  13       42.82       37.31      4.74 o 
  -1   4  13      413.03      416.93     14.58 o 
   0   4  13       19.85       28.10      4.04 o 
   1   4  13      413.43      425.54     14.44 o 
   2   4  13       44.02       48.80      7.47 o 
   4   4  13      102.82      109.18      6.34 o 
   5   4  13      306.25      325.68     17.93 o 
   6   4  13       72.14       71.71      8.47 o 
   7   4  13       61.19       63.24      7.47 o 
   8   4  13       28.55       23.90      4.98 o 
  -8   5  13       18.45       20.42      5.48 o 
  -7   5  13        2.43        1.49      5.48 o 
  -6   5  13       44.32       47.31      8.47 o 
  -5   5  13      103.52       90.52     11.70 o 
  -4   5  13        0.43        1.71      2.29 o 
  -3   5  13       65.78       64.04      5.02 o 
  -2   5  13      212.94      200.30     20.42 o 
  -1   5  13      180.99      177.82      8.78 o 
   0   5  13      114.15      107.34     12.95 o 
   1   5  13      180.09      161.06      8.27 o 
   2   5  13      212.19      196.71     13.45 o 
   4   5  13        0.39        0.00      4.48 o 
   5   5  13      103.27       93.62      9.46 o 
   6   5  13       45.02       41.33      6.47 o 
   7   5  13        2.27        0.00      3.98 o 
   8   5  13       18.73       22.41      4.48 o 
  -8   6  13       25.09       20.42      4.98 o 
  -7   6  13        2.10        0.00      5.48 o 
  -6   6  13      203.56      235.55     16.93 o 
  -5   6  13        1.77        0.00      6.47 o 
  -4   6  13      101.93      117.78      5.60 o 
  -3   6  13       53.15       51.84      8.81 o 
  -2   6  13       33.07       41.66      7.47 o 
  -1   6  13      247.82      246.64     10.70 o 
   0   6  13      558.34      559.58     18.13 o 
   1   6  13      246.23      249.64     10.55 o 
   2   6  13       32.82       38.35      6.97 o 
   3   6  13       53.81       42.25      6.09 o 
   4   6  13      100.84      118.52     10.96 o 
   5   6  13        2.04        2.99      4.48 o 
   6   6  13      205.81      216.13     13.45 o 
   7   6  13        2.08        6.47      3.98 o 
   8   6  13       25.15       20.92      3.98 o 
  -8   7  13        0.37        7.97      3.98 o 
  -7   7  13       54.57       49.80      7.47 o 
  -6   7  13       10.70        2.99      6.47 o 
  -5   7  13       92.84       91.13     10.96 o 
  -4   7  13      278.93      260.95     18.43 o 
  -3   7  13      341.64      316.95     11.41 o 
  -2   7  13      219.82      224.58     19.92 o 
  -1   7  13      247.04      242.68     11.70 o 
   0   7  13      273.38      245.16     12.20 o 
   1   7  13      248.71      228.15     10.55 o 
   2   7  13      219.39      193.44      7.17 o 
   3   7  13      344.10      319.26     10.80 o 
   4   7  13      275.91      248.00     14.94 o 
   5   7  13       92.24       88.14      8.96 o 
   6   7  13       10.70        7.97      4.48 o 
   7   7  13       54.78       60.75      6.47 o 
   8   7  13        0.37        7.47      2.99 o 
  -7   8  13       15.83       15.44      5.98 o 
  -6   8  13       43.25       33.37      7.47 o 
  -5   8  13       82.12       91.63     10.46 o 
  -4   8  13      234.59      267.42     17.93 o 
  -2   8  13      127.49      127.06      8.01 o 
  -1   8  13       11.32        5.18      2.73 o 
   0   8  13        0.10        1.92      2.35 o 
   1   8  13       11.80        3.33      3.95 o 
   2   8  13      128.55      125.54      6.06 o 
   3   8  13       94.77       73.48      5.28 o 
   4   8  13      235.60      227.30     11.01 o 
   5   8  13       81.85      100.59      8.96 o 
   6   8  13       42.99       48.30      6.47 o 
   7   8  13       16.21       17.93      3.98 o 
  -7   9  13        5.55        4.48      4.48 o 
  -6   9  13       40.77       28.88      6.97 o 
  -5   9  13       27.96       23.90      6.97 o 
  -2   9  13      100.44       87.15      9.96 o 
  -1   9  13       99.45      100.94      5.13 o 
   0   9  13       15.22        8.76      2.65 o 
   1   9  13       98.57       99.27      6.70 o 
   2   9  13      101.25       82.62      7.74 o 
   3   9  13      405.51      373.37     11.45 o 
   4   9  13      147.18      156.60     16.43 o 
   5   9  13       27.46       28.07      6.22 o 
   6   9  13       41.06       45.81      5.98 o 
   7   9  13        5.59        7.97      3.49 o 
  -6  10  13        2.84        1.49      5.48 o 
  -5  10  13      115.21      130.47     14.44 o 
  -4  10  13      162.70      164.34     16.43 o 
  -3  10  13       77.05       50.79     10.46 o 
  -2  10  13       56.51       52.47      9.71 o 
  -1  10  13      222.48      229.28     22.66 o 
   0  10  13       50.00       64.31      5.76 o 
   1  10  13      222.64      218.86     11.91 o 
   2  10  13       56.78       66.03      6.17 o 
   3  10  13       76.71       76.02     11.20 o 
   4  10  13      164.16      180.99      9.20 o 
   5  10  13      114.85      122.29      9.21 o 
   6  10  13        2.86        1.99      3.49 o 
  -6  11  13        5.91        2.99      4.48 o 
  -5  11  13       73.46       64.74      9.96 o 
  -4  11  13       41.38       37.85      8.96 o 
  -3  11  13       58.64       70.22     11.45 o 
  -2  11  13      264.53      279.63     13.03 o 
  -1  11  13        5.26        8.01      4.31 o 
   0  11  13        1.58        1.52      3.43 o 
   1  11  13        5.23        9.90      5.23 o 
   2  11  13      265.80      292.22     12.62 o 
   3  11  13       59.13       62.84      9.46 o 
   4  11  13       40.71       47.53      4.88 o 
   5  11  13       73.30       85.52      5.74 o 
   6  11  13        5.72        8.47      3.49 o 
  -5  12  13       36.50       37.35      7.47 o 
  -4  12  13       37.95       36.35      7.97 o 
  -3  12  13        3.52        4.98      5.48 o 
  -2  12  13       45.21       47.64      5.86 o 
  -1  12  13        1.44       11.37      4.31 o 
   0  12  13       12.28       17.60      4.07 o 
   1  12  13        1.62        0.00      3.83 o 
   2  12  13       46.11       48.54      5.50 o 
   3  12  13        3.64        4.55      3.59 o 
   4  12  13       37.13       45.96      4.78 o 
   5  12  13       35.92       45.54      6.97 o 
  -4  13  13        5.12        2.99      4.98 o 
  -3  13  13        5.72        4.10      3.68 o 
  -2  13  13       22.61       29.52      4.78 o 
  -1  13  13       12.50        6.54      4.04 o 
   0  13  13       59.89       58.58      5.80 o 
   1  13  13       12.49       15.28      4.39 o 
   2  13  13       22.10       26.58      4.54 o 
   3  13  13        5.82        5.27      3.22 o 
   4  13  13        5.04        3.57      2.86 o 
  -3  14  13       13.02        8.47      4.98 o 
  -2  14  13       11.55       15.79      3.83 o 
  -1  14  13       39.49       41.03      8.71 o 
   0  14  13        1.31        0.00      4.48 o 
   1  14  13       39.87       44.51      4.74 o 
   2  14  13       11.65       11.77      3.33 o 
   3  14  13       12.96       18.43      4.98 o 
   0  15  13        1.79        6.47      3.49 o 
   0   0  14      680.97      641.41     27.89 o 
   1   0  14      618.34      597.09     18.66 o 
   2   0  14      722.03      744.06     36.60 o 
   3   0  14       18.61       14.94      5.48 o 
   4   0  14      164.96      150.92      8.34 o 
   5   0  14        1.72        5.35      5.07 o 
   6   0  14      110.14       98.10      9.96 o 
   7   0  14       21.62       20.92      5.48 o 
   8   0  14       27.19       28.39      4.98 o 
  -8   1  14       37.84       29.88      5.48 o 
  -7   1  14        2.94        3.49      4.98 o 
  -6   1  14       24.32       20.42      6.47 o 
  -5   1  14      264.11      264.69     14.34 o 
  -4   1  14        3.45        1.30      2.57 o 
  -3   1  14      574.51      538.32     23.90 o 
  -2   1  14      914.51      896.34     25.53 o 
  -1   1  14      237.90      227.56     10.46 o 
   0   1  14       57.72       49.76      5.45 o 
   1   1  14      236.40      225.83     10.03 o 
   2   1  14      909.00      906.09     25.35 o 
   4   1  14        3.42        3.79      2.57 o 
   5   1  14      264.09      236.38     29.13 o 
   6   1  14       24.46        7.97      5.48 o 
   7   1  14        2.84        3.49      4.48 o 
   8   1  14       38.07       35.36      4.98 o 
  -8   2  14       23.48       30.88      5.48 o 
  -7   2  14       36.23       38.35      6.47 o 
  -6   2  14       80.06       58.76      8.47 o 
  -5   2  14       59.73       47.61      7.28 o 
  -4   2  14       23.68       27.03      3.79 o 
  -3   2  14      173.64      198.20     12.95 o 
  -2   2  14      338.41      339.29     12.66 o 
  -1   2  14       15.67       14.27      3.68 o 
   0   2  14      315.77      344.24     24.90 o 
   1   2  14       16.09       16.45      3.68 o 
   2   2  14      338.80      328.11     17.43 o 
   4   2  14       23.90       24.33      3.67 o 
   5   2  14       60.53       62.64      8.47 o 
   6   2  14       80.13       75.69      8.47 o 
   7   2  14       36.96       33.37      5.98 o 
   8   2  14       23.12       34.86      4.98 o 
  -8   3  14        5.03        5.48      4.48 o 
  -7   3  14        2.81        3.98      4.98 o 
  -6   3  14        9.87        8.96      5.98 o 
  -5   3  14      164.25      188.56     13.72 o 
  -4   3  14      146.82      123.63      8.77 o 
  -3   3  14      144.85      137.44     10.96 o 
  -2   3  14      190.70      183.43     11.45 o 
  -1   3  14      609.80      550.91     24.90 o 
   0   3  14       88.04       93.06      6.86 o 
   1   3  14      610.72      567.96     17.96 o 
   2   3  14      190.99      178.54      8.80 o 
   4   3  14      146.59      146.91     12.45 o 
   5   3  14      162.49      175.79     13.45 o 
   6   3  14        9.71        6.97      4.98 o 
   7   3  14        2.77        1.49      3.98 o 
   8   3  14        4.76        9.96      3.98 o 
  -8   4  14        0.31        0.00      3.98 o 
  -7   4  14       58.51       48.30      7.47 o 
  -6   4  14       15.18       13.45      6.47 o 
  -5   4  14       37.45       49.93      7.73 o 
  -4   4  14      121.05      121.85      6.49 o 
  -3   4  14      380.48      348.44     25.15 o 
  -2   4  14      323.92      323.76     12.50 o 
  -1   4  14      533.05      513.47     17.24 o 
   0   4  14      239.24      255.87     14.94 o 
   1   4  14      535.14      532.44     37.10 o 
   2   4  14      323.20      302.78     17.43 o 
   3   4  14      385.89      339.51     16.18 o 
   4   4  14      122.15      109.06      9.96 o 
   5   4  14       37.29       44.82      6.97 o 
   6   4  14       15.11       19.92      5.48 o 
   7   4  14       59.05       70.22      6.97 o 
   8   4  14        0.25        0.00      2.99 o 
  -8   5  14        4.68        5.98      3.98 o 
  -7   5  14       18.04       15.94      5.98 o 
  -6   5  14        1.97        0.00      5.98 o 
  -5   5  14      252.51      248.50     14.73 o 
  -4   5  14      299.75      343.62     20.67 o 
  -3   5  14       94.34       81.28     16.18 o 
  -2   5  14       94.24       87.95      7.02 o 
  -1   5  14      165.07      155.50      8.58 o 
   0   5  14      250.55      238.07     10.55 o 
   1   5  14      165.40      167.85      8.80 o 
   2   5  14       94.86       92.63     10.46 o 
   3   5  14       95.23       92.41      7.70 o 
   4   5  14      300.16      305.27     17.43 o 
   5   5  14      251.95      255.47     14.94 o 
   6   5  14        1.82        2.49      4.48 o 
   7   5  14       18.28       22.91      4.98 o 
   8   5  14        4.63        8.96      3.49 o 
  -7   6  14       40.58       41.33      6.97 o 
  -6   6  14       32.39       24.40      6.47 o 
  -5   6  14        2.55        5.98      6.47 o 
  -4   6  14       20.70       19.67      6.47 o 
  -3   6  14        4.44        0.50      3.78 o 
  -2   6  14      281.34      258.80     14.94 o 
  -1   6  14      304.08      296.07      9.02 o 
   0   6  14        6.30       11.03      4.73 o 
   1   6  14      301.05      285.79      8.87 o 
   2   6  14      283.96      254.80      9.62 o 
   3   6  14        4.83        2.33      3.06 o 
   4   6  14       20.81       21.41      5.48 o 
   5   6  14        2.64        4.48      4.48 o 
   6   6  14       32.51       32.87      5.48 o 
   7   6  14       40.28       40.83      5.48 o 
  -7   7  14       18.81       21.91      5.98 o 
  -6   7  14       55.50       43.32      7.47 o 
  -5   7  14       35.63       27.89      6.97 o 
  -2   7  14      141.28      150.58      8.85 o 
  -1   7  14      107.20      112.05      6.90 o 
   0   7  14        3.91        3.05      2.32 o 
   1   7  14      108.00      113.92      7.66 o 
   2   7  14      140.01      134.74      7.23 o 
   3   7  14      174.81      156.35      7.69 o 
   4   7  14      189.93      195.60     10.17 o 
   5   7  14       36.28       29.38      5.98 o 
   6   7  14       55.82       58.76      6.47 o 
   7   7  14       18.68       21.41      4.48 o 
  -7   8  14       11.07        8.47      4.48 o 
  -6   8  14       26.69       14.94      5.98 o 
  -5   8  14        8.16        9.96      5.98 o 
  -2   8  14      157.38      162.34     13.94 o 
  -1   8  14       39.94       44.29      5.11 o 
   0   8  14      349.29      355.69      9.32 o 
   1   8  14       39.10       31.74      5.60 o 
   2   8  14      158.50      157.12     10.03 o 
   3   8  14       40.05       40.24      4.10 o 
   4   8  14        9.07        9.03      3.84 o 
   5   8  14        8.24       14.44      4.48 o 
   6   8  14       26.94       31.87      4.98 o 
   7   8  14       11.39       10.96      3.49 o 
  -6   9  14       21.79        8.96      5.48 o 
  -2   9  14      197.82      220.64     11.60 o 
  -1   9  14      189.90      188.68      9.05 o 
   0   9  14       50.70       55.66      9.77 o 
   1   9  14      190.56      178.35     13.94 o 
   2   9  14      194.22      205.49     11.56 o 
   3   9  14       15.23       19.37      3.41 o 
   4   9  14       16.14        4.77      3.59 o 
   5   9  14       49.51       60.11      5.14 o 
   6   9  14       22.11       25.90      4.48 o 
  -6  10  14        6.81        1.99      4.48 o 
  -5  10  14        8.38        1.99      4.98 o 
  -4  10  14       14.38       12.95      6.97 o 
  -3  10  14      145.80      138.44     13.94 o 
  -2  10  14      130.34      133.95      9.33 o 
  -1  10  14       12.39       14.71      4.54 o 
   0  10  14      328.51      349.94     18.04 o 
   1  10  14       12.58       16.16      4.67 o 
   2  10  14      128.66      136.40      9.16 o 
   3  10  14      145.53      133.98      9.21 o 
   4  10  14       13.60       13.88      3.68 o 
   5  10  14        8.35       11.32      3.22 o 
   6  10  14        6.82        8.96      3.49 o 
  -5  11  14       15.42       21.91      5.98 o 
  -4  11  14       14.73       16.93      6.47 o 
  -3  11  14       77.80       83.66     10.96 o 
  -2  11  14       68.89       87.31      7.06 o 
  -1  11  14      159.81      166.34     11.70 o 
   0  11  14        1.89        0.03      3.22 o 
   1  11  14      161.80      174.13      9.99 o 
   2  11  14       69.57       74.77      6.45 o 
   3  11  14       77.16       94.86      6.44 o 
   4  11  14       14.54       22.14      7.47 o 
   5  11  14       15.55       18.47      3.31 o 
  -4  12  14       10.17        8.47      4.98 o 
  -3  12  14        2.46        0.00      4.48 o 
  -2  12  14      122.04      124.48     12.95 o 
  -1  12  14       23.99       28.01      5.48 o 
   0  12  14       75.49       83.78      6.66 o 
   1  12  14       24.50       30.23      5.98 o 
   2  12  14      121.91      130.28      8.71 o 
   3  12  14        2.45        0.00      5.48 o 
   4  12  14       10.01       10.90      3.11 o 
  -3  13  14       12.57       13.00      3.47 o 
  -2  13  14       45.38       46.58      5.73 o 
  -1  13  14       20.72       20.94      4.73 o 
   0  13  14       25.05       33.86      6.47 o 
   1  13  14       20.47       19.84      4.18 o 
   2  13  14       45.68       38.94      4.54 o 
   3  13  14       12.49        8.96      4.98 o 
  -1  14  14        5.13        6.47      3.98 o 
   0  14  14       14.59       12.95      4.48 o 
   1  14  14        5.24        1.99      3.49 o 
   1   0  15      279.57      256.97     13.20 o 
   2   0  15      120.87      125.74      7.56 o 
   3   0  15       37.77       37.25      6.24 o 
   4   0  15      515.68      529.27     20.88 o 
   5   0  15      416.74      463.87     19.22 o 
   6   0  15       55.99       53.28      7.47 o 
   7   0  15        2.85        0.50      4.48 o 
   8   0  15        0.00        0.50      2.99 o 
  -8   1  15        4.39        6.97      3.49 o 
  -7   1  15        6.08        1.49      4.48 o 
  -6   1  15       32.93       23.90      5.98 o 
  -5   1  15       98.23       89.45     15.94 o 
  -4   1  15      198.97      219.66     49.55 o 
  -3   1  15      423.25      445.81     29.88 o 
  -2   1  15      169.98      191.26      9.16 o 
  -1   1  15      666.91      583.16     18.84 o 
   0   1  15        0.00        0.00      2.74 o 
   1   1  15      665.91      604.05     18.84 o 
   2   1  15      168.94      178.68      9.71 o 
   3   1  15      423.94      426.66     37.10 o 
   4   1  15      197.09      213.63     12.55 o 
   5   1  15       98.01       87.03     14.19 o 
   6   1  15       32.08       33.86      6.47 o 
   7   1  15        6.08        3.49      4.48 o 
   8   1  15        4.34        4.48      3.49 o 
  -8   2  15       79.05       88.14      7.97 o 
  -7   2  15       50.29       54.28      6.97 o 
  -6   2  15       78.34       56.27      7.47 o 
  -5   2  15        0.35        0.00      5.98 o 
  -4   2  15      295.32      338.77     36.85 o 
  -3   2  15      389.71      377.02     35.11 o 
  -2   2  15       71.41       77.53      6.69 o 
  -1   2  15       54.59       58.12      5.80 o 
   0   2  15      479.83      448.30     15.49 o 
   1   2  15       54.39       50.85      5.45 o 
   2   2  15       71.03       71.71      8.96 o 
   3   2  15      392.76      343.30     17.33 o 
   4   2  15      296.80      307.23     25.90 o 
   5   2  15        0.43        1.58      4.57 o 
   6   2  15       78.07       72.21      7.97 o 
   7   2  15       50.54       60.75      6.47 o 
   8   2  15       78.99      108.06      7.47 o 
  -7   3  15       44.71       45.32      6.47 o 
  -6   3  15        7.52        0.00      4.98 o 
  -5   3  15      281.58      296.26     15.29 o 
  -4   3  15       53.01       52.52      7.53 o 
  -3   3  15      173.35      154.82     20.92 o 
  -2   3  15       40.72       29.78      3.92 o 
  -1   3  15      125.25      113.43      7.52 o 
   0   3  15      295.02      291.03     12.14 o 
   1   3  15      124.08      123.21     12.95 o 
   2   3  15       41.22       35.80      4.21 o 
   3   3  15      172.98      156.04     13.45 o 
   4   3  15       52.93       51.29      6.97 o 
   5   3  15      281.33      304.27     16.43 o 
   6   3  15        7.48        4.48      4.48 o 
   7   3  15       45.57       52.29      6.47 o 
  -7   4  15        3.18        6.47      4.98 o 
  -6   4  15       27.12       12.95      5.48 o 
  -5   4  15       69.65       59.85     28.63 o 
  -4   4  15      438.78      466.73     19.80 o 
  -3   4  15       44.81       42.82     10.71 o 
  -2   4  15      608.90      594.54     15.88 o 
  -1   4  15      265.06      255.21      8.91 o 
   0   4  15       25.29       25.02      3.31 o 
   1   4  15      264.39      256.32      8.24 o 
   2   4  15      608.07      595.33     15.99 o 
   3   4  15       44.57       44.80      4.44 o 
   4   4  15      439.55      445.20     21.41 o 
   5   4  15       68.25       56.77      7.47 o 
   6   4  15       27.03       24.40      5.48 o 
   7   4  15        3.12        1.49      3.98 o 
  -7   5  15        2.51        0.00      4.48 o 
  -6   5  15       24.41       15.44      5.98 o 
  -5   5  15       21.44       12.45      5.98 o 
  -4   5  15       90.22       81.17     17.93 o 
  -3   5  15      163.26      204.17     27.39 o 
  -2   5  15      125.65      129.42      6.44 o 
  -1   5  15      151.94      140.66     10.06 o 
   0   5  15        1.50        0.28      2.31 o 
   1   5  15      153.06      147.00      6.29 o 
   2   5  15      124.83      142.26      7.15 o 
   3   5  15      164.22      161.65      7.60 o 
   4   5  15       89.15       91.13      8.47 o 
   5   5  15       21.13       10.46      4.98 o 
   6   5  15       24.25       22.91      4.98 o 
   7   5  15        2.69        1.49      3.98 o 
  -7   6  15        9.61        5.98      3.98 o 
  -6   6  15       12.47        9.46      5.48 o 
  -5   6  15       49.39       44.32      7.47 o 
  -4   6  15      129.08      155.37     22.91 o 
  -3   6  15        9.24        1.00     11.45 o 
  -2   6  15       87.12       67.23      8.96 o 
  -1   6  15      563.30      541.32     15.32 o 
   0   6  15      369.86      317.88     13.43 o 
   1   6  15      560.43      547.32     15.74 o 
   2   6  15       88.11       72.77      6.86 o 
   3   6  15        9.23       11.71      3.35 o 
   4   6  15      128.98      149.40     11.45 o 
   5   6  15       50.56       49.80      6.47 o 
   6   6  15       12.24       15.44      4.48 o 
   7   6  15        9.56       12.95      3.98 o 
  -7   7  15       18.38       12.45      3.98 o 
  -6   7  15       23.79       19.42      5.98 o 
  -5   7  15       87.60       69.22      7.97 o 
  -2   7  15        8.57        2.49      5.98 o 
  -1   7  15       56.01       48.50      6.22 o 
   0   7  15      209.54      226.96      9.92 o 
   1   7  15       56.51       52.85      8.22 o 
   2   7  15        8.56        7.79      4.39 o 
   3   7  15      262.26      277.11      9.50 o 
   4   7  15        1.80        4.10      4.73 o 
   5   7  15       87.85       89.64      7.97 o 
   6   7  15       23.54       23.41      4.98 o 
   7   7  15       18.41       24.40      3.98 o 
  -6   8  15        0.73        1.99      4.98 o 
  -2   8  15      130.50      120.51     10.96 o 
  -1   8  15       10.44        9.37      3.79 o 
   0   8  15      469.53      476.99     14.69 o 
   1   8  15       10.54        8.04      4.54 o 
   2   8  15      131.17      116.46     16.68 o 
   3   8  15      206.00      206.86     14.84 o 
   4   8  15       86.48       86.17     13.45 o 
   5   8  15      126.31      137.94      9.46 o 
   6   8  15        0.70        0.50      2.99 o 
  -6   9  15       19.41       14.44      5.48 o 
  -5   9  15       58.72       67.23      9.96 o 
  -3   9  15       54.00       41.33      8.96 o 
  -2   9  15       77.02       78.75      7.06 o 
  -1   9  15       61.20       64.36      5.96 o 
   0   9  15       67.88       68.46      6.86 o 
   1   9  15       62.12       64.39      6.81 o 
   2   9  15       76.52       73.07      6.66 o 
   3   9  15       54.27       69.56     11.70 o 
   4   9  15        6.28        3.29      3.98 o 
   5   9  15       59.07       68.37      5.02 o 
   6   9  15       19.67       20.42      3.98 o 
  -5  10  15       39.22       30.88      6.97 o 
  -4  10  15       15.72        9.96      5.48 o 
  -3  10  15       33.83       46.81      8.96 o 
  -2  10  15       29.93       38.99      5.38 o 
  -1  10  15       56.31       57.05      6.09 o 
   0  10  15        5.46        0.09      3.95 o 
   1  10  15       56.63       70.62      6.66 o 
   2  10  15       29.68       34.36      5.02 o 
   3  10  15       34.31       34.86      7.47 o 
   4  10  15       15.62       14.10      3.68 o 
   5  10  15       39.38       50.41      6.97 o 
  -4  11  15        5.33        5.48      4.98 o 
  -3  11  15       11.76       13.94      5.98 o 
  -2  11  15       65.21       73.51      6.22 o 
  -1  11  15      192.10      211.32     22.41 o 
   0  11  15        0.58        0.00      3.68 o 
   1  11  15      192.61      222.09     13.20 o 
   2  11  15       65.92       73.59      6.22 o 
   3  11  15       11.98       12.95      5.98 o 
   4  11  15        5.22        6.33      2.86 o 
  -3  12  15       41.82       35.86      7.47 o 
  -2  12  15       31.78       35.46      4.54 o 
  -1  12  15       50.92       49.79      8.47 o 
   0  12  15        4.59        4.48      4.98 o 
   1  12  15       51.21       75.43      5.80 o 
   2  12  15       31.96       37.45      4.54 o 
   3  12  15       41.85       48.80      6.97 o 
  -2  13  15       36.29       33.44      3.95 o 
  -1  13  15       19.10       23.90      4.98 o 
   0  13  15       33.85       38.35      5.98 o 
   1  13  15       19.34       21.68      3.73 o 
   2  13  15       36.59       38.84      6.47 o 
   0   0  16        3.02        0.00      3.22 o 
   1   0  16       28.37       24.90      3.27 o 
   2   0  16      180.87      166.51      6.66 o 
   3   0  16      327.11      396.90     35.36 o 
   4   0  16       29.45       33.54      8.47 o 
   5   0  16      120.15      143.94     10.44 o 
   6   0  16        0.79        3.49      4.48 o 
   7   0  16        3.02        0.00      3.98 o 
  -7   1  16       92.96      123.00      8.96 o 
  -6   1  16       12.54       13.94      5.48 o 
  -5   1  16       29.87       28.64      5.46 o 
  -4   1  16       85.25       66.97     27.64 o 
  -3   1  16      351.40      373.99     33.86 o 
  -2   1  16      609.38      536.82     12.81 o 
  -1   1  16       76.51       74.16      4.72 o 
   0   1  16       17.51       23.67      3.23 o 
   1   1  16       77.33       74.66      4.71 o 
   2   1  16      609.66      552.46     15.03 o 
   3   1  16      350.10      353.07     31.37 o 
   4   1  16       85.54       71.75     11.45 o 
   5   1  16       30.14       23.44      5.07 o 
   6   1  16       12.35       13.45      4.98 o 
   7   1  16       94.36      128.48      8.96 o 
  -7   2  16       21.04       24.40      5.48 o 
  -6   2  16        1.90        0.00      4.48 o 
  -5   2  16       53.24       48.85     19.92 o 
  -4   2  16       35.14       38.55      6.47 o 
  -3   2  16       31.54       41.33     15.44 o 
  -2   2  16      221.40      222.96      7.72 o 
  -1   2  16      108.77      114.71      5.76 o 
   0   2  16        6.41        7.29      2.62 o 
   1   2  16      108.57      108.30      5.54 o 
   2   2  16      219.05      235.78      9.26 o 
   3   2  16       31.39       34.93      6.58 o 
   4   2  16       35.57       34.21      5.87 o 
   5   2  16       52.92       50.81      6.28 o 
   6   2  16        1.69        1.99      3.98 o 
   7   2  16       20.20       25.40      4.98 o 
  -7   3  16       13.27        6.47      3.98 o 
  -6   3  16       34.79       25.40      5.98 o 
  -5   3  16       28.65       26.79      7.22 o 
  -4   3  16       44.64       47.81     15.44 o 
  -3   3  16       55.44       43.82     14.94 o 
  -2   3  16      140.53      134.85      8.93 o 
  -1   3  16       34.85       41.04      3.95 o 
   0   3  16      719.82      688.73     15.36 o 
   1   3  16       34.19       33.26      3.58 o 
   2   3  16      139.60      119.06     15.44 o 
   3   3  16       54.95       55.13      6.34 o 
   4   3  16       44.98       39.34      6.47 o 
   5   3  16       28.17       36.35      5.98 o 
   6   3  16       34.29       46.81      6.47 o 
   7   3  16       13.38       11.45      3.98 o 
  -7   4  16       29.68       34.36      5.48 o 
  -6   4  16        4.62        4.48      4.98 o 
  -5   4  16       66.17       59.91     11.70 o 
  -4   4  16       19.50       14.44     12.95 o 
  -3   4  16      117.11      124.00     20.92 o 
  -2   4  16       22.38       16.79      7.22 o 
  -1   4  16       65.15       66.00      5.42 o 
   0   4  16       16.42       12.77      2.89 o 
   1   4  16       64.96       69.59      4.68 o 
   2   4  16       22.61       20.95      4.93 o 
   3   4  16      116.33       99.11      9.96 o 
   4   4  16       19.49       14.44      4.98 o 
   5   4  16       65.72       52.29      6.47 o 
   6   4  16        4.47        2.99      3.98 o 
   7   4  16       29.81       35.36      4.98 o 
  -7   5  16       19.43       10.46      3.98 o 
  -6   5  16        0.78        3.98      4.98 o 
  -5   5  16       14.08       14.94      5.48 o 
  -4   5  16        5.30        9.96     11.45 o 
  -3   5  16       90.60       94.62     18.43 o 
  -2   5  16       60.90       58.63      5.87 o 
  -1   5  16       63.58       63.16      6.66 o 
   0   5  16      300.24      284.12     13.17 o 
   1   5  16       64.40       58.38      6.51 o 
   2   5  16       59.89       60.50     18.18 o 
   3   5  16       92.04       82.65     10.96 o 
   4   5  16        5.05        2.99      3.98 o 
   5   5  16       13.70       17.93      4.98 o 
   6   5  16        0.90        0.00      3.98 o 
   7   5  16       18.81       18.92      3.98 o 
  -6   6  16       17.44       18.92      5.48 o 
  -4   6  16        1.21        0.00     10.46 o 
  -3   6  16       96.41       63.24     14.94 o 
  -2   6  16      160.12      150.52     34.61 o 
  -1   6  16      115.11       99.60      7.72 o 
   0   6  16        0.37        1.02      4.18 o 
   1   6  16      114.18      105.84      8.96 o 
   2   6  16      160.84      150.79     16.18 o 
   3   6  16       96.45       91.44      7.21 o 
   4   6  16        1.29        0.00      3.07 o 
   5   6  16        2.42        0.00      3.98 o 
   6   6  16       17.01       27.89      4.98 o 
  -2   7  16        4.14        5.48      5.98 o 
  -1   7  16       29.30       30.94      4.46 o 
   0   7  16       81.20       90.99      7.72 o 
   1   7  16       29.58       30.60      5.98 o 
   2   7  16        4.13        6.58      3.95 o 
   3   7  16      121.60      119.90      8.71 o 
   4   7  16       81.99       77.47      7.72 o 
   5   7  16       22.44       16.43      4.48 o 
   6   7  16        6.56        3.49      2.99 o 
  -2   8  16      100.88      110.45     19.42 o 
  -1   8  16       44.17       46.11      4.96 o 
   0   8  16       19.49       30.10      5.38 o 
   1   8  16       44.18       44.73      5.74 o 
   2   8  16      101.70      112.77      7.87 o 
   3   8  16       16.94       22.91      7.47 o 
   4   8  16       45.70       53.12      4.88 o 
   5   8  16       55.79       60.75      5.98 o 
  -5   9  16       28.78       21.91      5.48 o 
  -4   9  16       15.26       15.94      5.98 o 
  -3   9  16       18.45       10.46      5.48 o 
  -2   9  16       29.42       32.54      5.10 o 
  -1   9  16       31.81       28.30      4.11 o 
   0   9  16      109.08      110.58      7.92 o 
   1   9  16       32.07       40.25      5.60 o 
   2   9  16       29.68       36.54      5.25 o 
   3   9  16       18.05        6.47      6.47 o 
   4   9  16       15.13       22.45      3.68 o 
   5   9  16       28.76       35.65      3.59 o 
  -4  10  16        7.69        9.46      4.98 o 
  -3  10  16       63.16       58.26      8.47 o 
  -2  10  16       99.27       91.97      6.70 o 
  -1  10  16       14.59       21.96      5.23 o 
   0  10  16        8.62        4.96      4.04 o 
   1  10  16       14.27       24.06      4.54 o 
   2  10  16       99.02      101.78      6.94 o 
   3  10  16       63.69       56.27      7.97 o 
   4  10  16        7.45        7.97      4.98 o 
  -3  11  16       27.87       25.40      5.98 o 
  -2  11  16       77.48       71.02      5.86 o 
  -1  11  16      120.52      122.50     10.46 o 
   0  11  16       27.15       31.66      4.74 o 
   1  11  16      120.32      126.20      7.56 o 
   2  11  16       77.71       91.48      9.46 o 
   3  11  16       27.80       39.34      6.47 o 
  -2  12  16       14.11       15.89      3.33 o 
  -1  12  16        2.74        0.50      3.98 o 
   0  12  16       10.86        6.97      4.48 o 
   1  12  16        2.68        2.24      2.75 o 
   2  12  16       13.92       24.40      5.48 o 
   1   0  17       84.16       96.97      7.56 o 
   2   0  17       25.61       21.26      4.93 o 
   3   0  17       21.90       26.89     12.45 o 
   4   0  17       13.75       22.41     12.45 o 
   5   0  17       53.34       40.65      5.46 o 
   6   0  17       38.20       41.83      5.98 o 
   7   0  17       44.90       53.28      5.48 o 
  -6   1  17       10.04        9.96      4.48 o 
  -5   1  17        0.15        0.00      4.48 o 
  -4   1  17       31.63       43.82     14.44 o 
  -3   1  17      169.56      181.27     23.41 o 
  -2   1  17      178.91      167.88     10.21 o 
  -1   1  17       76.93       76.71      9.71 o 
   0   1  17       32.30       34.49      5.45 o 
   1   1  17       76.70       70.22      6.86 o 
   2   1  17      180.55      178.91     10.21 o 
   3   1  17      169.72      172.30     21.91 o 
   4   1  17       32.21       44.32     14.94 o 
   5   1  17        0.16        0.00      3.64 o 
   6   1  17        9.59       10.96      4.48 o 
  -6   2  17       13.98       13.94      4.98 o 
  -5   2  17       35.44       29.53      5.01 o 
  -4   2  17       83.81      106.57     19.92 o 
  -3   2  17       22.44       28.88     12.95 o 
  -2   2  17      104.60       96.94      7.75 o 
  -1   2  17      258.11      235.69     11.96 o 
   0   2  17       53.06       53.04      6.34 o 
   1   2  17      259.28      244.52     11.97 o 
   2   2  17      103.27       85.98      7.21 o 
   3   2  17       22.79       29.32      6.47 o 
   4   2  17       84.10      119.52     19.92 o 
   5   2  17       34.58       32.16      4.98 o 
   6   2  17       14.00       12.45      4.48 o 
  -6   3  17       16.18       20.92      4.98 o 
  -5   3  17       71.39      109.06     18.92 o 
  -4   3  17       20.24       19.42     12.95 o 
  -3   3  17      127.52      157.36     22.41 o 
  -2   3  17      584.92      556.60     17.13 o 
  -1   3  17       48.35       47.18      5.96 o 
   0   3  17      437.63      424.57     16.19 o 
   1   3  17       47.47       42.92      5.63 o 
   2   3  17      585.02      560.97     18.84 o 
   3   3  17      129.43      124.99     11.95 o 
   4   3  17       20.07       23.41      4.98 o 
   5   3  17       71.01       62.25      6.97 o 
   6   3  17       16.32       24.40      4.48 o 
  -6   4  17       67.95       69.72      6.97 o 
  -4   4  17       10.84       22.91     12.45 o 
  -3   4  17       22.35       17.93     11.45 o 
  -2   4  17      208.22      205.73      9.79 o 
  -1   4  17      124.15       91.17      7.52 o 
   0   4  17      112.23      121.70      8.62 o 
   1   4  17      123.13      129.46     17.43 o 
   2   4  17      206.43      196.75     11.05 o 
   3   4  17       22.70       23.69      4.89 o 
   4   4  17       10.61       11.95      4.48 o 
   5   4  17       16.93       18.92      4.48 o 
   6   4  17       67.84       95.12      7.47 o 
  -4   5  17       21.80       17.93     11.45 o 
  -3   5  17       80.01       71.71     15.44 o 
  -2   5  17      137.14      117.23     13.92 o 
  -1   5  17       67.00       72.81      6.86 o 
   0   5  17      172.37      173.65     19.67 o 
   1   5  17       66.73       86.10      7.37 o 
   2   5  17      136.53      132.66      8.43 o 
   3   5  17       78.81       80.18      9.96 o 
   4   5  17       21.97       17.93      4.48 o 
   5   5  17      151.89      161.35      9.96 o 
   6   5  17       24.47       34.86      4.98 o 
  -4   6  17       48.29       52.29     13.45 o 
  -3   6  17      187.60      204.17     22.91 o 
  -2   6  17       44.37       61.70     16.93 o 
  -1   6  17      130.59      125.25      6.86 o 
   0   6  17      141.06      137.67      8.97 o 
   1   6  17      130.91      128.80      8.62 o 
   2   6  17       43.58       62.62      6.31 o 
   3   6  17      187.77      207.66     15.44 o 
   4   6  17       48.24       48.30      7.97 o 
   5   6  17        3.33        4.98      3.49 o 
   6   6  17       11.51        8.96      2.99 o 
  -2   7  17       39.45       38.90      6.47 o 
  -1   7  17       92.07       94.67      5.99 o 
   0   7  17       30.51       32.47      8.71 o 
   1   7  17       93.01      103.26      7.65 o 
   2   7  17       39.72       40.77      5.25 o 
   3   7  17       15.45       27.89      6.97 o 
   4   7  17       32.07       30.88      6.97 o 
   5   7  17        9.88        3.49      3.49 o 
  -5   8  17        6.07        4.98      3.98 o 
  -4   8  17       66.05       61.75      8.47 o 
  -3   8  17       41.62       36.35      7.47 o 
  -2   8  17       20.94       23.37      6.22 o 
  -1   8  17       35.38       31.09      4.89 o 
   0   8  17       34.23       33.37      6.97 o 
   1   8  17       35.68       33.40      4.89 o 
   2   8  17       21.51       21.63      4.54 o 
   3   8  17       42.13       38.84      7.47 o 
   4   8  17       64.68       63.24      7.47 o 
  -4   9  17       32.68       30.88      5.98 o 
  -3   9  17        0.33        5.98      4.98 o 
  -2   9  17       14.85       12.57      3.68 o 
  -1   9  17        5.87        3.98      4.98 o 
   0   9  17       15.79       19.14      4.31 o 
   1   9  17        5.88        7.20      3.83 o 
   2   9  17       14.62        4.41      3.59 o 
   3   9  17        0.36        0.00      4.98 o 
   4   9  17       32.76       24.40      5.98 o 
  -3  10  17        4.04        3.49      3.98 o 
  -2  10  17        1.86        3.87      2.98 o 
  -1  10  17       20.51       30.88      5.48 o 
   0  10  17       16.05       14.01      4.04 o 
   1  10  17       20.27       20.35      4.04 o 
   2  10  17        1.79        3.35      3.33 o 
   3  10  17        4.17        6.47      4.48 o 
  -2  11  17       19.31       15.94      3.98 o 
  -1  11  17       11.15       12.45      3.98 o 
   0  11  17        0.32        0.00      3.49 o 
   1  11  17       11.38       12.90      3.33 o 
   2  11  17       19.40       21.91      4.98 o 
   0   0  18      155.14      148.40     13.45 o 
   1   0  18       41.34       45.21      5.80 o 
   2   0  18        4.54        4.73      3.87 o 
   3   0  18       44.20       41.33     13.45 o 
   4   0  18        0.26        0.00      9.46 o 
   6   0  18        0.00        0.00      2.99 o 
  -6   1  18       43.43       39.34      4.98 o 
  -4   1  18        6.71       14.94     10.46 o 
  -3   1  18       31.96       21.41     11.95 o 
  -2   1  18      101.69       88.61      7.21 o 
  -1   1  18       51.14       47.07      5.99 o 
   0   1  18        0.71        0.00      4.23 o 
   1   1  18       49.74       43.83      5.60 o 
   2   1  18      103.50      116.66     11.45 o 
   3   1  18       32.59       18.52      7.22 o 
   4   1  18        6.90        8.96      9.96 o 
   6   1  18       42.56       39.84      4.98 o 
  -4   2  18       46.35       57.77     14.44 o 
  -3   2  18       12.69       11.95     10.96 o 
  -2   2  18       82.59       76.00     11.55 o 
  -1   2  18      202.71      189.56     10.55 o 
   0   2  18      110.74      123.85     13.45 o 
   1   2  18      204.78      224.18     11.09 o 
   2   2  18       82.85       65.76      6.34 o 
   3   2  18       12.19       12.83      5.50 o 
   4   2  18       46.71       61.75     13.94 o 
   6   2  18       48.96       61.75      5.48 o 
  -4   3  18       46.66       51.79     13.45 o 
  -3   3  18       21.90       17.43     11.45 o 
  -2   3  18        3.22        1.19      3.74 o 
  -1   3  18       32.47       27.60      5.10 o 
   0   3  18       10.89       13.33      5.48 o 
   1   3  18       32.83       42.68      5.98 o 
   2   3  18        3.21        1.26      3.55 o 
   3   3  18       21.97       18.92      6.97 o 
  -4   4  18       61.41       85.16     15.94 o 
  -3   4  18       70.63       96.11     16.43 o 
  -2   4  18       14.01       10.38      3.82 o 
  -1   4  18       38.30       37.77      6.72 o 
   0   4  18       32.56       31.66      5.28 o 
   1   4  18       38.13       32.33      5.10 o 
   2   4  18       14.43       10.29      4.18 o 
   3   4  18       70.28       70.22      8.96 o 
  -4   5  18       61.24       54.28     12.95 o 
  -3   5  18       30.13       24.40     10.96 o 
  -2   5  18        2.94        0.89      4.41 o 
  -1   5  18       13.97       13.73      3.98 o 
   0   5  18        2.44        0.00      3.83 o 
   1   5  18       13.73        9.88      4.18 o 
   2   5  18        2.97        1.90      3.83 o 
   3   5  18       30.34       22.91      6.97 o 
  -3   6  18        1.68        5.98      8.47 o 
  -2   6  18       56.89       51.74      6.33 o 
  -1   6  18       27.89       21.63      4.54 o 
   0   6  18        1.30        4.50      3.95 o 
   1   6  18       27.52       27.58      8.96 o 
   2   6  18       55.90       70.52      6.15 o 
   3   6  18        1.56        0.00      5.48 o 
   4   6  18        4.59       12.95      5.48 o 
  -4   7  18       12.65       11.95      4.98 o 
  -3   7  18       12.52       12.95      4.98 o 
  -2   7  18       28.69       23.95      4.04 o 
  -1   7  18       32.29       35.36      4.89 o 
   0   7  18        8.48       15.13      4.18 o 
   1   7  18       32.91       32.03      4.89 o 
   2   7  18       28.73       28.48      4.54 o 
   3   7  18       12.79        9.96      5.48 o 
   4   7  18       12.48       16.93      5.48 o 
  -4   8  18        4.69        1.99      3.49 o 
  -3   8  18        3.74        3.98      3.98 o 
  -2   8  18       24.21       19.42      4.98 o 
  -1   8  18       26.84       23.51      4.39 o 
   0   8  18       23.95       28.38      4.54 o 
   1   8  18       26.95       28.70      4.67 o 
   2   8  18       24.57       26.16      5.98 o 
   3   8  18        3.51        5.48      4.98 o 
  -3   9  18       12.78       12.95      4.48 o 
  -2   9  18       17.21       19.42      4.48 o 
  -1   9  18        4.82        2.49      3.98 o 
   0   9  18        8.29       19.88      4.04 o 
   1   9  18        4.64        9.96      3.52 o 
   2   9  18       17.40       16.20      3.52 o 
   3   9  18       12.75       12.95      4.98 o 
  -1  10  18        6.14        3.49      3.49 o 
   0  10  18       24.79       24.85      3.52 o 
   1  10  18        6.14        2.74      2.82 o 
   1   0  19      250.40      245.45     14.94 o 
   2   0  19       51.77       45.74      7.61 o 
   3   0  19        6.19        2.85      4.35 o 
   4   0  19        0.26        1.99      7.47 o 
  -4   1  19       30.41       32.87     10.96 o 
  -3   1  19       32.63       29.89      6.22 o 
  -2   1  19       49.13       54.32      5.10 o 
  -1   1  19       16.88       13.45      4.23 o 
   0   1  19      209.04      218.88     10.55 o 
   1   1  19       16.63       12.70      4.18 o 
   2   1  19       49.69       49.42      4.94 o 
   3   1  19       32.59       33.21      5.64 o 
   4   1  19       30.06       34.86     10.96 o 
  -4   2  19       10.99        7.97      8.47 o 
  -3   2  19        9.96       17.43     10.46 o 
  -2   2  19       89.86       88.19      6.21 o 
  -1   2  19       58.37       60.55      5.99 o 
   0   2  19        1.61        6.06      4.04 o 
   1   2  19       59.22       62.59      6.15 o 
   2   2  19       92.18       90.37      8.86 o 
   3   2  19       10.02       19.73      5.43 o 
   4   2  19       10.72       15.94      8.96 o 
  -4   3  19       39.48       43.82     11.45 o 
  -3   3  19        7.69       22.41     10.46 o 
  -2   3  19       11.62       10.15      3.58 o 
  -1   3  19       37.20       35.31      4.93 o 
   0   3  19       13.36       12.45      4.23 o 
   1   3  19       37.85       29.43      8.71 o 
   2   3  19       11.44       10.25      3.61 o 
   3   3  19        7.44       11.95      5.98 o 
  -4   4  19        7.97        8.96      7.97 o 
  -3   4  19       44.69       38.84     11.45 o 
  -2   4  19      109.58      130.79     12.20 o 
  -1   4  19        0.96        0.00      3.30 o 
   0   4  19      107.08      117.86     12.95 o 
   1   4  19        0.74        3.44      3.83 o 
   2   4  19      109.22      123.56      7.87 o 
   3   4  19       44.88       41.83      6.97 o 
  -3   5  19       52.71       59.76     11.95 o 
  -2   5  19        7.13        7.05      4.29 o 
  -1   5  19       41.10       45.20      4.58 o 
   0   5  19       48.33       45.77      5.45 o 
   1   5  19       40.38       41.99      5.10 o 
   2   5  19        7.13       14.26      3.83 o 
   3   5  19       52.44       50.30      6.97 o 
   4   5  19       23.79       23.41      5.48 o 
  -4   6  19       10.14        1.99      3.49 o 
  -3   6  19       29.69       32.43      4.97 o 
  -2   6  19       29.16       23.90      5.48 o 
  -1   6  19       29.39       32.74      4.54 o 
   0   6  19      104.83      131.13      9.21 o 
   1   6  19       29.17       24.74      4.39 o 
   2   6  19       28.59       25.79      4.18 o 
   3   6  19       29.35       19.42      5.98 o 
  -3   7  19        5.72        3.98      3.49 o 
  -2   7  19        7.70        7.97      4.48 o 
  -1   7  19       38.43       37.40      4.39 o 
   0   7  19       53.31       66.40      7.72 o 
   1   7  19       37.91       39.98      4.74 o 
   2   7  19        7.38       12.13      3.47 o 
   3   7  19        5.74        0.00      4.48 o 
  -2   8  19        0.30        1.99      3.49 o 
  -1   8  19       77.99       92.13      7.97 o 
   0   8  19        0.11        0.29      4.98 o 
   1   8  19       78.09       86.54      5.80 o 
   2   8  19        0.30        0.00      2.62 o 
   0   0  20       59.79       63.24      7.97 o 
   1   0  20       46.30       45.37      4.93 o 
   2   0  20        2.64        2.18      3.19 o 
   3   0  20        7.36        5.67      4.22 o 
   4   0  20       22.90       20.92      8.47 o 
  -4   1  20       27.90       34.86      9.46 o 
  -3   1  20       45.67       60.75     11.95 o 
  -2   1  20       16.93       14.05      3.58 o 
  -1   1  20        4.83        7.05      3.34 o 
   0   1  20        3.53        0.60      3.98 o 
   1   1  20        4.61        9.96      5.48 o 
   2   1  20       18.21       20.11      3.58 o 
   3   1  20       46.02       41.73     13.45 o 
  -4   2  20       30.49       27.89      8.47 o 
  -3   2  20       17.68       19.44      4.67 o 
  -2   2  20       21.77       20.81      7.47 o 
  -1   2  20       14.75       14.42      3.56 o 
   0   2  20        0.18        0.00      3.33 o 
   1   2  20       15.17       20.63      3.79 o 
   2   2  20       21.46       18.86      3.58 o 
   3   2  20       18.15       18.20      4.67 o 
  -3   3  20       38.69       36.35      9.96 o 
  -2   3  20       21.93       26.42      4.45 o 
  -1   3  20        9.38        9.03      3.18 o 
   0   3  20        2.58        0.00      3.73 o 
   1   3  20        9.04       11.09      3.34 o 
   2   3  20       22.24       22.01      3.87 o 
   3   3  20       38.51       29.88      5.48 o 
  -3   4  20       14.51       10.46      7.47 o 
  -2   4  20        7.70       10.99      3.96 o 
  -1   4  20       34.40       41.56      4.63 o 
   0   4  20       23.84       31.35      4.34 o 
   1   4  20       33.76       41.47      4.74 o 
   2   4  20        7.59       14.36      3.52 o 
   3   4  20       14.43       11.95      4.98 o 
  -2   5  20       13.40        9.21      3.84 o 
  -1   5  20       21.65       20.13      3.38 o 
   0   5  20        4.51        4.02      3.04 o 
   1   5  20       21.85       25.88      4.04 o 
   2   5  20       13.83       13.66      3.33 o 
   3   5  20       11.12       13.94      4.98 o 
  -2   6  20       40.74       33.86      4.98 o 
  -1   6  20        4.74        2.08      2.98 o 
   0   6  20        2.71        2.55      2.98 o 
   1   6  20        4.68        7.12      2.98 o 
   2   6  20       41.23       38.35      5.98 o 
   0   7  20       93.43       99.76      5.80 o 
   1   0  21        1.40        0.00      2.55 o 
   2   0  21        4.89        5.64      3.39 o 
  -2   1  21        9.16        5.25      3.46 o 
  -1   1  21        0.95        0.64      2.61 o 
   0   1  21        0.26        0.00      2.82 o 
   1   1  21        0.89        0.00      2.55 o 
   2   1  21        9.39        4.03      3.46 o 
  -2   2  21        7.12        7.15      3.46 o 
  -1   2  21        7.11        3.68      2.71 o 
   0   2  21        1.13        0.00      2.46 o 
   1   2  21        7.07        5.15      2.71 o 
   2   2  21        7.53        8.47      4.48 o 
  -1   3  21       21.22       20.64      3.07 o 
   0   3  21        9.84       10.88      2.60 o 
   1   3  21       21.19       25.30      4.48 o 
  -1   4  21       20.32       19.92      4.48 o 
   0   4  21       23.48       31.28      6.47 o 
   1   4  21       20.45       21.97      3.33 o 
                                                 
